# Supplementary material for: Reliable Structures and Electronic Energies of Small Water Clusters Using Density Functional and Local Correlation Coupled Cluster Model Chemistries
Source: J Phys Chem A. 2025 Sep 25;129(40):9291–302. doi: 10.1021/acs.jpca.5c04923 (PMC12516732; doi:10.1021/acs.jpca.5c04923)
Supplement: Supplementary file 1 [file jp5c04923_si_001.xlsx]

## Sheet: TOC
Supplementary Information for Highly accurate structures and electronic energies of small water clusters using density functional and local correlation coupled cluster model chemistries
Sheet Name	Description
S-1. QZ n=3-7	Mean Absolute Differences of electronic energies relative to CCSD(T)-F12b/haQZ-F12//CCSD(T)/haTZ:MP2/haTZ
S-2. Total Electronic Energies	Total Electronic Energies in Hartrees for each water cluster and level of theory
S-3. Absolute and Max Deviations	Relative energies in kcal/mol; absolute and maximum errors relative to CCSD(T)-F12b/ha(Q or 5)Z-F12//CCSD(T)/haTZ:MP2/haTZ
	* Clusters in the spreadsheet are named according to Figures 1-3 in the article.
	* XYZ file names are named identically.

## Sheet: S-1. QZ n=3-7
Table S-1. The Mean Absolute Differences (MAD) in electronic energies, in kcal/mol, for DLPNO-CCSD(T) SPEs using different basis sets on three different geometries for the 31 (H2O)n=3-7 water clusters displayed in the figures. Each DLPNO-CCSD(T) energy is compared to the benchmark values computed using the CCSD(T)-F12b/haQZ-F12//CCSD(T)/haTZ:MP2/haTZ 2b:MB method.
					D	T	Q	5	6	DTQ	TQ5	Q56
DLPNO-CCSD(T)-cc-pVNZ//wb97X-D/6-31++G**					2.18436	0.855503	0.259507	0.0791016	0.125772	0.836365	0.241089	0.147175
DLPNO-CCSD(T)-aug-cc-pVNZ//wb97X-D/6-31++G**					0.236023	0.083255	0.0945264	0.112628	0.120016	0.272245	0.123224	0.147832
DLPNO-CCSD(T)-haug-cc-pVNZ//wb97X-D/6-31++G**					0.277639	0.0881542	0.11093	0.122879	0.132584	0.174108	0.125008	0.163621
DLPNO-CCSD(T)-haug-cc-pVNZ//df-MP2/haug-cc-pVTZ					0.225964	0.0581462	0.0766919	0.0860438	0.0999905	0.148149	0.0853311	0.154884
DLPNO-CCSD(T)-haug-cc-pVNZ//CCSD_t:MP2/haug-cc-pVTZ					0.248581	0.0590824	0.0762867	0.0888536	0.100306	0.124156	0.0978084	0.133933

## Sheet: S-2. Total Electronic Energies
Table S-2. Total Electronic Energies in Hartrees
Three Waters
		NormalPNO DLPNO-CCSD(T)-cc-pVNZ//wb97X-D/6-31++G**
Structure	DZ	TZ	QZ	5Z	6Z	DTQ	TQ5	Q56
C1-c	-228.757	-229.025	-229.105	-229.132	-229.141	-229.153	-229.151	-229.15
C3	-228.755	-229.023	-229.104	-229.13	-229.14	-229.152	-229.15	-229.149
		NormalPNO DLPNO-CCSD(T)-aug-cc-pVNZ//wb97X-D/6-31++G**
Structure	DZ	TZ	QZ	5Z	6Z	DTQ	TQ5	Q56
C1-c	-228.846	-229.051	-229.115	-229.135	-229.143	-229.153	-229.15	-229.151
C3	-228.845	-229.05	-229.114	-229.134	-229.141	-229.151	-229.149	-229.15
		NormalPNO DLPNO-CCSD(T)-haug-cc-pVNZ//wb97X-D/6-31++G**
Structure	DZ	TZ	QZ	5Z	6Z	DTQ	TQ5	Q56
C1-c	-228.838	-229.048	-229.113	-229.134	-229.142	-229.153	-229.15	-229.151
C3	-228.837	-229.047	-229.112	-229.133	-229.141	-229.152	-229.149	-229.15
		NormalPNO DLPNO-CCSD(T)-haug-cc-pVNZ//df-MP2/haug-cc-pVTZ
Structure	DZ	TZ	QZ	5Z	6Z	DTQ	TQ5	Q56
C1-c	-228.839	-229.048	-229.114	-229.135	-229.142	-229.153	-229.15	-229.151
C3	-228.837	-229.047	-229.112	-229.134	-229.141	-229.152	-229.149	-229.15
		NormalPNO DLPNO-CCSD(T)-haug-cc-pVNZ//CCSD_t:MP2/haug-cc-pVTZ
Structure	DZ	TZ	QZ	5Z	6Z	DTQ	TQ5	Q56
C1-c	-228.839	-229.048	-229.114	-229.135	-229.143	-229.153	-229.15	-229.151
C3	-228.837	-229.047	-229.112	-229.134	-229.141	-229.152	-229.149	-229.15
		TightPNO DLPNO-CCSD(T)-haug-cc-pVNZ//CCSD_t:MP2/haug-cc-pVTZ
Structure	D	T	Q	5Z	6Z	DTQ	TQ5	Q56
C1-c	-228.839	-229.048	-229.114	-229.135	-229.142	-229.153	-229.149	-229.149
C3	-228.838	-229.047	-229.113	-229.133	-229.141	-229.152	-229.148	-229.148
		Benchmark Energies
		CCSD(T)-F12b/haNZ-F12 // CCSD(T):MP2/haTZ
Structure			QZ	5Z
C1-c			-229.147	-229.149
C3			-229.146	-229.148
Four Waters
		NormalPNO DLPNO-CCSD(T)-cc-pVNZ//wb97X-D/6-31++G**
Structure	DZ	TZ	QZ	5Z	6Z	DTQ	TQ5	Q56
Ci	-305.02	-305.376	-305.482	-305.518	-305.53	-305.546	-305.543	-305.542
S4	-305.023	-305.378	-305.484	-305.519	-305.531	-305.548	-305.545	-305.543
D2h_dd_da	-304.999	-305.357	-305.465	-305.5	-305.513	-305.528	-305.526	-305.525
		NormalPNO DLPNO-CCSD(T)-aug-cc-pVNZ//wb97X-D/6-31++G**
Structure	DZ	TZ	QZ	5Z	6Z	DTQ	TQ5	Q56
Ci	-305.137	-305.411	-305.495	-305.522	-305.532	-305.545	-305.542	-305.543
S4	-305.138	-305.412	-305.497	-305.524	-305.534	-305.547	-305.543	-305.544
D2h_dd_da	-305.12	-305.393	-305.478	-305.505	-305.515	-305.528	-305.525	-305.526
		NormalPNO DLPNO-CCSD(T)-haug-cc-pVNZ//wb97X-D/6-31++G**
Structure	DZ	TZ	QZ	5Z	6Z	DTQ	TQ5	Q56
Ci	-305.127	-305.406	-305.493	-305.521	-305.532	-305.546	-305.542	-305.543
S4	-305.128	-305.407	-305.495	-305.523	-305.533	-305.548	-305.543	-305.545
D2h_dd_da	-305.11	-305.389	-305.476	-305.504	-305.514	-305.529	-305.525	-305.526
		NormalPNO DLPNO-CCSD(T)-haug-cc-pVNZ//df-MP2/haug-cc-pVTZ
Structure	DZ	TZ	QZ	5Z	6Z	DTQ	TQ5	Q56
Ci	-305.127	-305.406	-305.493	-305.522	-305.532	-305.546	-305.542	-305.543
S4	-305.129	-305.407	-305.495	-305.523	-305.533	-305.547	-305.544	-305.545
D2h_dd_da	-305.111	-305.389	-305.476	-305.505	-305.515	-305.529	-305.525	-305.526
		NormalPNO DLPNO-CCSD(T)-haug-cc-pVNZ//CCSD_t:MP2/haug-cc-pVTZ
Structure	DZ	TZ	QZ	5Z	6Z	DTQ	TQ5	Q56
Ci	-305.127	-305.406	-305.493	-305.522	-305.532	-305.546	-305.542	-305.543
S4	-305.129	-305.408	-305.495	-305.523	-305.533	-305.548	-305.543	-305.545
D2h_dd_da	-305.111	-305.389	-305.476	-305.505	-305.515	-305.529	-305.525	-305.526
		TightPNO DLPNO-CCSD(T)-haug-cc-pVNZ//CCSD_t:MP2/haug-cc-pVTZ
Structure	DZ	TZ	QZ	5Z	6Z	DTQ	TQ5	Q56
Ci	-305.128	-305.407	-305.494	-305.521	-305.531	-305.546	-305.541	-305.541
S4	-305.13	-305.408	-305.495	-305.523	-305.533	-305.548	-305.542	-305.543
D2h_dd_da	-305.112	-305.39	-305.477	-305.504	-305.514	-305.529	-305.524	-305.524
		Benchmark Energies
		CCSD(T)-F12b/haNZ-F12 // CCSD(T):MP2/haTZ
Structure			QZ	5Z
Ci			-305.538	-305.541
S4			-305.54	-305.543
D2h_dd_da			-305.521	-305.524
Five Waters
		NormalPNO DLPNO-CCSD(T)-cc-pVNZ//wb97X-D/6-31++G**
Structure	DZ	TZ	QZ	5Z	6Z	DTQ	TQ5	Q56
CycBent	-381.278	-381.723	-381.856	-381.899	-381.915	-381.935	-381.931	-381.93
CA-A-c	-381.283	-381.724	-381.856	-381.899	-381.914	-381.935	-381.931	-381.93
FR-A	-381.28	-381.723	-381.855	-381.899	-381.914	-381.935	-381.931	-381.929
CA-C-c	-381.284	-381.725	-381.856	-381.9	-381.915	-381.936	-381.931	-381.93
Cyclic-c	-381.28	-381.725	-381.858	-381.902	-381.917	-381.937	-381.933	-381.932
CA-B	-381.281	-381.724	-381.855	-381.899	-381.914	-381.935	-381.93	-381.929
FR-B-c	-381.282	-381.724	-381.856	-381.9	-381.915	-381.936	-381.931	-381.93
FR-C-c	-381.278	-381.722	-381.854	-381.897	-381.913	-381.933	-381.929	-381.928
		NormalPNO DLPNO-CCSD(T)-aug-cc-pVNZ//wb97X-D/6-31++G**
Structure	DZ	TZ	QZ	5Z	6Z	DTQ	TQ5	Q56
CycBent	-381.423	-381.766	-381.871	-381.905	-381.918	-381.934	-381.93	-381.931
CA-A-c	-381.424	-381.766	-381.871	-381.905	-381.917	-381.934	-381.929	-381.931
FR-A	-381.423	-381.765	-381.871	-381.905	-381.917	-381.933	-381.929	-381.931
CA-C-c	-381.424	-381.766	-381.871	-381.905	-381.918	-381.934	-381.93	-381.931
Cyclic-c	-381.425	-381.768	-381.873	-381.907	-381.92	-381.936	-381.932	-381.933
CA-B	-381.423	-381.765	-381.871	-381.904	-381.917	-381.933	-381.929	-381.931
FR-B-c	-381.424	-381.766	-381.872	-381.905	-381.918	-381.934	-381.93	-381.932
FR-C-c	-381.422	-381.764	-381.869	-381.903	-381.915	-381.932	-381.928	-381.929
		NormalPNO DLPNO-CCSD(T)-haug-cc-pVNZ//wb97X-D/6-31++G**
Structure	DZ	TZ	QZ	5Z	6Z	DTQ	TQ5	Q56
CycBent	-381.411	-381.76	-381.869	-381.904	-381.917	-381.935	-381.896	-381.931
CA-A-c	-381.411	-381.759	-381.869	-381.904	-381.917	-381.935	-381.896	-381.931
FR-A	-381.41	-381.759	-381.868	-381.903	-381.916	-381.934	-381.895	-381.931
CA-C-c	-381.411	-381.76	-381.869	-381.904	-381.917	-381.935	-381.896	-381.931
Cyclic-c	-381.413	-381.762	-381.871	-381.906	-381.919	-381.937	-381.898	-381.933
CA-B	-381.41	-381.759	-381.868	-381.903	-381.916	-381.934	-381.895	-381.93
FR-B-c	-381.411	-381.76	-381.869	-381.904	-381.917	-381.935	-381.896	-381.932
FR-C-c	-381.409	-381.758	-381.867	-381.902	-381.915	-381.933	-381.894	-381.929
		NormalPNO DLPNO-CCSD(T)-haug-cc-pVNZ//df-MP2/haug-cc-pVTZ
Structure	DZ	TZ	QZ	5Z	6Z	DTQ	TQ5	Q56
CycBent	-381.412	-381.76	-381.869	-381.904	-381.917	-381.935	-381.93	-381.932
CA-A-c	-381.411	-381.76	-381.869	-381.904	-381.917	-381.935	-381.929	-381.931
FR-A	-381.411	-381.759	-381.869	-381.904	-381.917	-381.935	-381.929	-381.931
CA-C-c	-381.412	-381.76	-381.869	-381.904	-381.917	-381.935	-381.93	-381.932
Cyclic-c	-381.414	-381.762	-381.871	-381.906	-381.919	-381.937	-381.932	-381.934
CA-B	-381.411	-381.759	-381.869	-381.904	-381.917	-381.934	-381.929	-381.931
FR-B-c	-381.412	-381.76	-381.87	-381.905	-381.918	-381.935	-381.93	-381.932
FR-C-c	-381.41	-381.758	-381.867	-381.902	-381.915	-381.933	-381.928	-381.93
		NormalPNO DLPNO-CCSD(T)-haug-cc-pVNZ//CCSD_t:MP2/haug-cc-pVTZ
Structure	DZ	TZ	QZ	5Z	6Z	DTQ	TQ5	Q56
CycBent	-381.412	-381.76	-381.869	-381.904	-381.917	-381.935	-381.93	-381.932
CA-A-c	-381.411	-381.76	-381.869	-381.904	-381.917	-381.935	-381.93	-381.931
FR-A	-381.411	-381.759	-381.869	-381.904	-381.917	-381.935	-381.929	-381.931
CA-C-c	-381.412	-381.76	-381.869	-381.905	-381.917	-381.935	-381.93	-381.932
Cyclic-c	-381.414	-381.762	-381.871	-381.906	-381.919	-381.937	-381.932	-381.934
CA-B	-381.411	-381.76	-381.869	-381.904	-381.917	-381.934	-381.929	-381.931
FR-B-c	-381.412	-381.76	-381.87	-381.905	-381.918	-381.936	-381.93	-381.932
FR-C-c	-381.41	-381.758	-381.867	-381.902	-381.915	-381.933	-381.928	-381.93
		TIghtPNO DLPNO-CCSD(T)-haug-cc-pVNZ//CCSD_t:MP2/haug-cc-pVTZ
Structure	DZ	TZ	QZ	5Z	6Z	DTQ	TQ5	Q56
CycBent	-381.413	-381.761	-381.87	-381.904	-381.916	-381.936	-381.928	-381.929
CA-A-c	-381.412	-381.761	-381.87	-381.904	-381.916	-381.935	-381.928	-381.929
FR-A	-381.412	-381.761	-381.869	-381.904	-381.916	-381.935	-381.928	-381.928
CA-C-c	-381.413	-381.761	-381.87	-381.905	-381.917	-381.935	-381.929	-381.929
Cyclic-c	-381.415	-381.763	-381.872	-381.906	-381.919	-381.938	-381.931	-381.931
CA-B	-381.412	-381.76	-381.869	-381.904	-381.916	-381.935	-381.928	-381.928
FR-B-c	-381.413	-381.761	-381.87	-381.905	-381.917	-381.936	-381.929	-381.929
FR-C-c	-381.411	-381.759	-381.868	-381.902	-381.914	-381.933	-381.926	-381.927
		Benchmark Energies
		CCSD(T)-F12b/haNZ-F12 // CCSD(T):MP2/haTZ
Structure			QZ	5Z
CycBent			-381.929	-381.929
CA-A-c			-381.929	-381.929
FR-A			-381.929	-381.929
CA-C-c			-381.93	-381.93
Cyclic-c			-381.931	-381.931
CA-B			-381.929	-381.929
FR-B-c			-381.93	-381.93
FR-C-c			-381.927	-381.927
Six Waters
		NormalPNO DLPNO-CCSD(T)-cc-pVNZ//wb97X-D/6-31++G**
Structure	DZ	TZ	QZ	5Z	6Z	DTQ	TQ5	Q56
BAG	-457.543	-458.074	-458.232	-458.284	-458.302	-458.327	-458.321	-458.32
BOOK1	-457.544	-458.075	-458.233	-458.285	-458.303	-458.328	-458.323	-458.322
BOOK2	-457.543	-458.074	-458.233	-458.285	-458.303	-458.328	-458.322	-458.321
BOAT1-c	-457.536	-458.07	-458.229	-458.282	-458.3	-458.325	-458.32	-458.319
BOAT2	-457.536	-458.07	-458.229	-458.282	-458.3	-458.325	-458.32	-458.319
CAGE	-457.548	-458.077	-458.234	-458.286	-458.304	-458.329	-458.323	-458.322
CYCLIC	-457.538	-458.072	-458.231	-458.284	-458.302	-458.327	-458.322	-458.32
PRISM	-457.551	-458.078	-458.235	-458.286	-458.304	-458.33	-458.324	-458.322
		NormalPNO DLPNO-CCSD(T)/aug-cc-pVNZ//wb97xd7xd/6-31++G**
Structure	DZ	TZ	QZ	5Z	6Z	DTQ	TQ5	Q56
BAG	-457.713	-458.124	-458.25	-458.29	-458.305	-458.325	-458.32	-458.322
BOOK1	-457.714	-458.125	-458.251	-458.292	-458.307	-458.326	-458.321	-458.323
BOOK2	-457.714	-458.125	-458.251	-458.291	-458.306	-458.326	-458.321	-458.323
BOAT1-c	-457.711	-458.122	-458.248	-458.289	-458.304	-458.324	-458.318	-458.32
BOAT2	-457.711	-458.122	-458.248	-458.289	-458.304	-458.324	-458.318	-458.32
CAGE	-457.715	-458.126	-458.252	-458.292	-458.307	-458.327	-458.322	-458.324
CYCLIC	-457.712	-458.123	-458.25	-458.291	-458.306	-458.326	-458.32	-458.322
PRISM	-457.716	-458.126	-458.252	-458.293	-458.308	-458.327	-458.322	-458.324
		NormalPNO DLPNO-CCSD(T)/haug-cc-pVNZ//wb97xd7xd/6-31++G**
Structure	DZ	TZ	QZ	5Z	6Z	DTQ	TQ5	Q56
BAG	-457.698	-458.116	-458.247	-458.289	-458.304	-458.326	-458.319	-458.322
BOOK1	-457.699	-458.117	-458.248	-458.29	-458.306	-458.327	-458.321	-458.323
BOOK2	-457.699	-458.117	-458.248	-458.29	-458.305	-458.327	-458.32	-458.323
BOAT1-c	-457.697	-458.114	-458.245	-458.288	-458.303	-458.325	-458.318	-458.321
BOAT2	-457.697	-458.114	-458.245	-458.288	-458.303	-458.325	-458.318	-458.32
CAGE	-457.699	-458.118	-458.249	-458.291	-458.306	-458.328	-458.321	-458.324
CYCLIC	-457.698	-458.116	-458.247	-458.289	-458.305	-458.326	-458.32	-458.322
PRISM	-457.7	-458.118	-458.249	-458.291	-458.307	-458.328	-458.322	-458.324
		NormalPNO DLPNO-CCSD(T)/haug-cc-pVNZ//df-MP2/haug-cc-pVTZ
Structure	DZ	TZ	QZ	5Z	6Z	DTQ	TQ5	Q56
BAG	-457.699	-458.116	-458.247	-458.289	-458.305	-458.326	-458.32	-458.322
BOOK1	-457.7	-458.118	-458.249	-458.291	-458.306	-458.328	-458.321	-458.324
BOOK2	-457.699	-458.117	-458.248	-458.29	-458.306	-458.327	-458.321	-458.323
BOAT1-c	-457.697	-458.115	-458.246	-458.288	-458.304	-458.325	-458.318	-458.321
BOAT2	-457.697	-458.115	-458.246	-458.288	-458.303	-458.325	-458.318	-458.321
CAGE	-457.7	-458.119	-458.249	-458.291	-458.307	-458.328	-458.322	-458.324
CYCLIC	-457.699	-458.116	-458.247	-458.29	-458.305	-458.327	-458.32	-458.322
PRISM	-457.701	-458.119	-458.25	-458.292	-458.307	-458.329	-458.322	-458.324
		NormalPNO DLPNO-CCSD(T)-haug-cc-pVNZ//CCSD_t:MP2/haug-cc-pVTZ
Structure	DZ	TZ	QZ	5Z	6Z	DTQ	TQ5	Q56
BAG	-457.699	-458.117	-458.247	-458.29	-458.305	-458.326	-458.32	-458.322
BOOK1	-457.7	-458.118	-458.249	-458.291	-458.306	-458.328	-458.321	-458.324
BOOK2	-457.699	-458.117	-458.248	-458.29	-458.306	-458.327	-458.321	-458.323
BOAT1-c	-457.697	-458.115	-458.246	-458.288	-458.304	-458.326	-458.319	-458.321
BOAT2	-457.697	-458.115	-458.246	-458.288	-458.304	-458.325	-458.318	-458.321
CAGE	-457.7	-458.119	-458.249	-458.291	-458.307	-458.328	-458.322	-458.324
CYCLIC	-457.699	-458.116	-458.248	-458.29	-458.305	-458.327	-458.32	-458.323
PRISM	-457.701	-458.119	-458.25	-458.292	-458.307	-458.329	-458.322	-458.325
		TightPNO DLPNO-CCSD(T)-haug-cc-pVNZ//CCSD_t:MP2/haug-cc-pVTZ
Structure	DZ	TZ	QZ	5Z	6Z	DTQ	TQ5	Q56
BAG	-457.7	-458.118	-458.248	-458.29	-458.304	-458.327	-458.318	-458.319
BOOK1	-457.702	-458.119	-458.25	-458.291	-458.306	-458.328	-458.32	-458.321
BOOK2	-457.701	-458.119	-458.249	-458.291	-458.305	-458.328	-458.319	-458.32
BOAT1-c	-457.699	-458.116	-458.247	-458.288	-458.303	-458.326	-458.317	-458.318
BOAT2	-457.699	-458.116	-458.247	-458.288	-458.302	-458.325	-458.317	-458.317
CAGE	-457.702	-458.12	-458.25	-458.292	-458.306	-458.329	-458.32	-458.321
CYCLIC	-457.701	-458.118	-458.248	-458.29	-458.304	-458.327	-458.319	-458.319
PRISM	-457.702	-458.12	-458.251	-458.292	-458.306	-458.329	-458.321	-458.321
		Benchmark Energies
		CCSD(T)-F12b/haNZ-F12 // CCSD(T):MP2/haTZ
Structure			QZ	5Z
BAG			-458.32	-458.32
BOOK1			-458.321	-458.321
BOOK2			-458.321	-458.321
BOAT1-c			-458.318	-458.318
BOAT2			-458.318	-458.318
CAGE			-458.322	-458.322
CYCLIC			-458.32	-458.32
PRISM			-458.322	-458.322
Seven Waters
		NormalPNO DLPNO-CCSD(T)-cc-pVNZ//wb97X-D/6-31++G**
Structure	DZ	TZ	QZ	5Z	6Z	DTQ	TQ5	Q56
PR1	-533.814	-534.43	-534.613	-534.673	-534.694	-534.493	-534.716	-534.715
BAG	-533.808	-534.426	-534.61	-534.67	-534.691	-534.487	-534.714	-534.713
CA1	-533.808	-534.426	-534.61	-534.67	-534.691	-534.487	-534.714	-534.713
PR15	-533.813	-534.428	-534.611	-534.671	-534.692	-534.492	-534.715	-534.714
CH2	-533.802	-534.421	-534.607	-534.667	-534.689	-534.481	-534.711	-534.71
CH3	-533.802	-534.422	-534.607	-534.668	-534.689	-534.481	-534.712	-534.711
CH4	-533.801	-534.421	-534.606	-534.667	-534.688	-534.48	-534.711	-534.71
BI3-c	-533.802	-534.421	-534.606	-534.667	-534.688	-534.48	-534.711	-534.71
PR2	-533.814	-534.43	-534.613	-534.672	-534.693	-534.493	-534.716	-534.715
PR3	-533.812	-534.429	-534.612	-534.672	-534.693	-534.492	-534.716	-534.714
		NormalPNO DLPNO-CCSD(T)/aug-cc-pVNZ//wb97xd7xd/6-31++G**
Structure	DZ	TZ	QZ	5Z	6Z	DTQ	TQ5	Q56
PR1	-534.008	-534.486	-534.633	-534.681	-534.698	-534.72	-534.715	-534.717
BAG	-534.005	-534.483	-534.631	-534.678	-534.695	-534.718	-534.712	-534.714
CA1	-534.005	-534.484	-534.631	-534.678	-534.695	-534.718	-534.712	-534.715
PR15	-534.006	-534.485	-534.632	-534.679	-534.696	-534.718	-534.712	-534.715
CH2	-534.002	-534.481	-534.629	-534.676	-534.693	-534.716	-534.71	-534.712
CH3	-534.001	-534.481	-534.628	-534.675	-534.693	-534.716	-534.709	-534.712
CH4	-534.001	-534.48	-534.628	-534.675	-534.692	-534.715	-534.709	-534.712
BI3-c	-534.001	-534.48	-534.628	-534.675	-534.692	-534.715	-534.709	-534.711
PR2	-534.007	-534.486	-534.633	-534.68	-534.697	-534.72	-534.714	-534.716
PR3	-534.007	-534.486	-534.633	-534.68	-534.697	-534.72	-534.714	-534.716
		NormalPNO DLPNO-CCSD(T)/haug-cc-pVNZ//wb97xd7xd/6-31++G**
Structure	DZ	TZ	QZ	5Z	6Z	DTQ	TQ5	Q56
PR1	-533.989	-534.477	-534.63	-534.679	-534.697	-534.722	-534.714	-534.717
BAG	-533.986	-534.474	-534.627	-534.676	-534.694	-534.719	-534.712	-534.714
CA1	-533.986	-534.474	-534.627	-534.676	-534.694	-534.719	-534.712	-534.715
PR15	-533.987	-534.475	-534.628	-534.677	-534.695	-534.72	-534.713	-534.715
CH2	-533.985	-534.472	-534.625	-534.674	-534.692	-534.717	-534.71	-534.712
CH3	-533.984	-534.472	-534.624	-534.674	-534.692	-534.717	-534.709	-534.712
CH4	-533.984	-534.471	-534.624	-534.673	-534.691	-534.717	-534.709	-534.712
BI3-c	-533.983	-534.471	-534.624	-534.673	-534.691	-534.716	-534.709	-534.711
PR2	-533.988	-534.476	-534.629	-534.678	-534.696	-534.721	-534.714	-534.716
PR3	-533.988	-534.476	-534.629	-534.678	-534.696	-534.721	-534.713	-534.716
		NormalPNO DLPNO-CCSD(T)/haug-cc-pVNZ//df-MP2/haug-cc-pVTZ
Structure	DZ	TZ	QZ	5Z	6Z	DTQ	TQ5	Q56
PR1	-533.99	-534.478	-534.63	-534.679	-534.697	-534.722	-534.715	-534.717
BAG	-533.987	-534.475	-534.628	-534.677	-534.695	-534.72	-534.712	-534.715
CA1	-533.987	-534.475	-534.628	-534.677	-534.695	-534.72	-534.712	-534.715
PR15	-533.988	-534.476	-534.629	-534.678	-534.696	-534.721	-534.713	-534.716
CH2	-533.985	-534.472	-534.625	-534.674	-534.692	-534.717	-534.71	-534.712
CH3	-533.986	-534.473	-534.626	-534.675	-534.693	-534.718	-534.71	-534.713
CH4	-533.985	-534.472	-534.625	-534.674	-534.692	-534.717	-534.709	-534.712
BI3-c	-533.984	-534.472	-534.624	-534.674	-534.692	-534.717	-534.709	-534.712
PR2	-533.989	-534.477	-534.63	-534.679	-534.697	-534.722	-534.714	-534.717
PR3	-533.989	-534.477	-534.63	-534.679	-534.697	-534.722	-534.714	-534.717
		NormalPNO DLPNO-CCSD(T)-haug-cc-pVNZ//CCSD_t:MP2/haug-cc-pVTZ
Structure	DZ	TZ	QZ	5Z	6Z	DTQ	TQ5	Q56
PR1	-533.99	-534.478	-534.63	-534.68	-534.698	-534.723	-534.715	-534.718
BAG	-533.987	-534.475	-534.628	-534.677	-534.695	-534.72	-534.712	-534.715
CA1	-533.988	-534.475	-534.628	-534.677	-534.695	-534.72	-534.712	-534.715
PR15	-533.988	-534.476	-534.629	-534.678	-534.696	-534.721	-534.713	-534.716
CH2	-533.985	-534.472	-534.625	-534.674	-534.692	-534.717	-534.71	-534.713
CH3	-533.986	-534.473	-534.626	-534.675	-534.693	-534.718	-534.71	-534.713
CH4	-533.985	-534.472	-534.625	-534.674	-534.692	-534.717	-534.71	-534.712
BI3-c	-533.984	-534.472	-534.625	-534.674	-534.692	-534.717	-534.709	-534.712
PR2	-533.989	-534.477	-534.63	-534.679	-534.697	-534.722	-534.714	-534.717
PR3	-533.989	-534.477	-534.63	-534.679	-534.697	-534.722	-534.714	-534.717
		TightPNO DLPNO-CCSD(T)-haug-cc-pVNZ//CCSD_t:MP2/haug-cc-pVTZ
Structure	DZ	TZ	QZ	5Z	6Z	DTQ	TQ5	Q56
PR1	-533.992	-534.48	-534.632	-534.68	-534.697	-534.723	-534.713	-534.714
BAG	-533.989	-534.477	-534.629	-534.677	-534.694	-534.72	-534.711	-534.711
CA1	-533.99	-534.477	-534.629	-534.677	-534.694	-534.721	-534.711	-534.712
PR15	-533.99	-534.478	-534.63	-534.678	-534.695	-534.721	-534.712	-534.713
CH2	-533.987	-534.474	-534.626	-534.674	-534.691	-534.718	-534.708	-534.709
CH3	-533.988	-534.475	-534.627	-534.675	-534.692	-534.718	-534.709	-534.709
CH4	-533.987	-534.474	-534.626	-534.674	-534.691	-534.718	-534.708	-534.709
BI3-c	-533.986	-534.474	-534.626	-534.674	-534.691	-534.717	-534.708	-534.708
PR2	-533.992	-534.479	-534.631	-534.679	-534.696	-534.723	-534.713	-534.714
PR3	-533.991	-534.479	-534.631	-534.679	-534.696	-534.722	-534.713	-534.713
		Benchmark Energies
		CCSD(T)-F12b/haNZ-F12 // CCSD(T):MP2/haTZ
Structure			QZ
PR1			-534.71
BAG			-534.707
CA1			-534.707
PR15			-534.708
CH2			-534.704
CH3			-534.705
CH4			-534.704
BI3-c			-534.704
PR2			-534.709
PR3			-534.709

## Sheet: S-3.Absolute and Max Deviations
S-3. Total Electronic Energies in Hartrees, Relative Energies, Absolute and Max Deviations					1H= 4.359 744 722 2071(85) x 10-18 J						E234 = (1/1320)(243ED-2048ET+3125EQ)				D=2. T=3, Q=4, 5=5, 6=6
					Hartree	4.35974e-18		Hartree to kcal/mol			E345=(1/2550)(1024E3-6250E4+7776E5)
					Nav	6.02214e+23	627.509	627.509			E456=(1/4380)(3125E4-15552E5+16807E6)																									Table S-3.
Three Waters										Relative Energies in kcal/mol									Benchmark ∆Eel Values																	The Maximum Absolute Differences in electronic energies, in kcal/mol, for NormalPNO DLPNO-CCSD(T) SPEs using different basis sets for each n, where (H2O)n=3-7. Each DLPNO-CCSD(T) energy is compared to the benchmark values computed using CCSD(T)-F12b/ha5Z-F12//CCSD(T)/haTZ:MP2/haTZ for n=3-6 and CCSD(T)-F12b/haQZ-F12//CCSD(T)/haTZ:MP2/haTZ for n=7.
																			CCSD(T)-F12b/haNZ-F12 // CCSD(T):MP2/haTZ						Absolute Deviations From CCSD(T)-F12b/haNZ-F12 // CCSD(T):MP2/haTZ with N=5 for n=3-6 and N=Q for n=7											Maximum Deviations From CCSD(T)-F12b/haNZ-F12 // CCSD(T):MP2/haTZ with N=5 for n=3-6 and N=Q for n=7
		NormalPNO DLPNO-CCSD(T)-cc-pVNZ//wb97X-D/6-31++G**								∆Eel	NormalPNO DLPNO-CCSD(T)-cc-pVNZ//wb97X-D/6-31++G**								Relative Energies (kcal/mol)			Total Energies (H)			NormalPNO DLPNO-CCSD(T)-cc-pVNZ//wb97X-D/6-31++G**											Cluster Size	D	T	Q	5	6	DTQ	TQ5	Q56
Structure	cc-pVDZ	cc-pVTZ	cc-pVQZ	cc-pV5Z	cc-pV6Z	DTQ	TQ5	Q56		D	T	Q	5	6	DTQ	TQ5	Q56		ccsdt_mp2ha5z		Structure	ccsdt_mp2ha5z		Three Waters	Structure	D	T	Q	5	6	DTQ	TQ5	Q56			n=3	0.68452	0.275606	0.130855	0.043471	0.0519376	0.101248	0.0639303	0.0821737
C1-c	-228.757	-229.025	-229.105	-229.132	-229.141	-229.153	-229.151	-229.15		0	0	0	0	0	0	0	0		0		C1-c	-229.149			C1-c	0	0	0	0	0	0	0	0			n=4	2.7286	1.03487	0.361921	0.271943	0.23958	0.4104	0.301012	0.140725
C3	-228.755	-229.023	-229.104	-229.13	-229.14	-229.152	-229.15	-229.149		1.4535	1.04459	0.899836	0.783867	0.744189	0.87023	0.705051	0.717261		0.768981		C3	-229.148			C3	0.68452	0.275606	0.130855	0.0148857	0.0247925	0.101248	0.0639303	0.0517201			n=5	2.45188	1.02251	0.367416	0.28636	0.316966	0.454375	0.698433	0.399996
																																				n=6	6.50876	2.57503	0.733424	0.339125	0.403983	0.890891	0.739816	0.582471
		NormalPNO DLPNO-CCSD(T)-aug-cc-pVNZ//wb97X-D/6-31++G**								∆Eel	NormalPNO DLPNO-CCSD(T)-aug-cc-pVNZ//wb97X-D/6-31++G**														NormalPNO DLPNO-CCSD(T)-aug-cc-pVNZ//wb97X-D/6-31++G**											n=7	4.72701	1.81579	0.580411	0.596008	0.620828	4.69855	0.66487	0.690159
	aug-cc-pVDZ	aug-cc-pVTZ	aug-cc-pVQZ	aug-cc-pV5Z	aug-cc-pV6Z	DTQ	TQ5	Q56		D	T	Q	5	6	DTQ	TQ5	Q56								Structure	D	T	Q	5	6	DTQ	TQ5	Q56
C1-c	-228.846	-229.051	-229.115	-229.135	-229.143	-229.153	-229.15	-229.151		0	0	0	0	0	0	0	0								C1-c	0	0	0	0	0	0	0	0
C3	-228.845	-229.05	-229.114	-229.134	-229.141	-229.151	-229.149	-229.15		0.749673	0.754027	0.758267	0.747033	0.756496	0.77681	0.722988	0.790635								C3	0.0193084	0.0149539	0.0107144	0.0219483	0.0124852	0.00782847	0.0459928	0.0216538
		NormalPNO DLPNO-CCSD(T)-haug-cc-pVNZ//wb97X-D/6-31++G**								∆Eel	NormalPNO DLPNO-CCSD(T)-haug-cc-pVNZ//wb97X-D/6-31++G**														NormalPNO DLPNO-CCSD(T)-haug-cc-pVNZ//wb97X-D/6-31++G**
	haug-cc-pVDZ	haug-cc-pVTZ	haug-cc-pVQZ	haug-cc-pV5Z	haug-cc-pV6Z	DTQ	TQ5	Q56		D	T	Q	5	6	DTQ	TQ5	Q56								Structure	D	T	Q	5	6	DTQ	TQ5	Q56
C1-c	-228.838	-229.048	-229.113	-229.134	-229.142	-229.153	-229.15	-229.151		0	0	0	0	0	0	0	0								C1-c	0	0	0	0	0	0	0	0
C3	-228.837	-229.047	-229.112	-229.133	-229.141	-229.152	-229.149	-229.15		0.871522	0.780263	0.750264	0.737618	0.735822	0.726623	0.725517	0.737701								C3	0.102541	0.0112816	0.0187171	0.0313634	0.033159	0.0423585	0.0434646	0.0312806
			Greg Tschumper df-MP2 Structures
		NormalPNO DLPNO-CCSD(T)-haug-cc-pVNZ//df-MP2/haug-cc-pVTZ								∆Eel	NormalPNO DLPNO-CCSD(T)-haug-cc-pVNZ//df-MP2/haug-cc-pVTZ														NormalPNO DLPNO-CCSD(T)-haug-cc-pVNZ//df-MP2/haug-cc-pVTZ
	haug-cc-pVDZ	haug-cc-pVTZ	haug-cc-pVQZ	haug-cc-pV5Z	haug-cc-pV6Z	DTQ	TQ5	Q56		D	T	Q	5	6	DTQ	TQ5	Q56								Structure	D	T	Q	5	6	DTQ	TQ5	Q56
C1-c	-228.839	-229.048	-229.114	-229.135	-229.142	-229.153	-229.15	-229.151		0	0	0	0	0	0	0	0								C1-c	0	0	0	0	0	0	0	0
C3	-228.837	-229.047	-229.112	-229.134	-229.141	-229.152	-229.149	-229.15		0.839848	0.773693	0.735476	0.728549	0.717044	0.694715	0.730676	0.686808								C3	0.0708673	0.00471143	0.0335048	0.0404322	0.0519376	0.0742664	0.0383052	0.0821737
			Greg Tschumper ccsd_t:mp2 Structures
		NormalPNO DLPNO-CCSD(T)-haug-cc-pVNZ//CCSD_t:MP2/haug-cc-pVTZ								∆Eel	NormalPNO DLPNO-CCSD(T)-haug-cc-pVNZ//CCSD_t:MP2/haug-cc-pVTZ														NormalPNO DLPNO-CCSD(T)-haug-cc-pVNZ//CCSD_t:MP2/haug-cc-pVTZ
	haug-cc-pVDZ	haug-cc-pVTZ	haug-cc-pVQZ	haug-cc-pV5Z	haug-cc-pV6Z	DTQ	TQ5	Q56		D	T	Q	5	6	DTQ	TQ5	Q56								Structure	D	T	Q	5	6	DTQ	TQ5	Q56
C1-c	-228.839	-229.048	-229.114	-229.135	-229.143	-229.153	-229.15	-229.151		0	0	0	0	0	0	0	0								C1-c	0	0	0	0	0	0	0	0
C3	-228.837	-229.047	-229.112	-229.134	-229.141	-229.152	-229.149	-229.15		0.838246	0.77535	0.734862	0.72551	0.718364	0.690985	0.722271	0.704724								C3	0.0692646	0.00636839	0.0341187	0.043471	0.0506174	0.0779963	0.0467104	0.0642573
			Greg Tschumper ccsd_t:mp2 Structures
		TightPNO DLPNO-CCSD(T)-haug-cc-pVNZ//CCSD_t:MP2/haug-cc-pVTZ								∆Eel	TightPNO DLPNO-CCSD(T)-haug-cc-pVNZ//CCSD_t:MP2/haug-cc-pVTZ														TightPNO DLPNO-CCSD(T)-haug-cc-pVNZ//CCSD_t:MP2/haug-cc-pVTZ
Structure	D	T	Q	5Z	6Z	DTQ	TQ5	Q56		D	T	Q	5	6	DTQ	TQ5	Q56								Structure	D	T	Q	5	6	DTQ	TQ5	Q56
C1-c	-228.839	-229.048	-229.114	-229.135	-229.142	-229.153	-229.149	-229.149		0	0	0	0	0	0	0	0								C1-c	0	0	0	0	0	0	0	0
C3	-228.838	-229.047	-229.113	-229.133	-229.141	-229.152	-229.148	-229.148		0.899439	0.817171	0.773336	0.768872	0.756963	0.728904	0.777902	0.72514								C3	0.130458	0.0481899	0.0043552	0.000109525	0.0120178	0.0400777	0.00892043	0.0438417
Four Waters
		NormalPNO DLPNO-CCSD(T)-cc-pVNZ//wb97X-D/6-31++G**								∆Eel	NormalPNO DLPNO-CCSD(T)-cc-pVNZ//wb97X-D/6-31++G**														NormalPNO DLPNO-CCSD(T)-cc-pVNZ//wb97X-D/6-31++G**
	cc-pVDZ	cc-pVTZ	cc-pVQZ	cc-pV5Z	cc-pV6Z	DTQ	TQ5	Q56		D	T	Q	5	6	DTQ	TQ5	Q56		ccsdt_mp2ha5z		Structure	ccsdt_mp2ha5z		Four Waters	Structure	D	T	Q	5	6	DTQ	TQ5	Q56
Ci	-305.02	-305.376	-305.482	-305.518	-305.53	-305.546	-305.543	-305.542		1.26616	1.0747	0.986331	0.904086	0.881021	0.976066	0.831337	0.872726		0.902714		Ci	-305.541			Ci	0.36345	0.171983	0.0836172	0.00137195	0.0216932	0.0733517	0.0713768	0.0299881
S4	-305.023	-305.378	-305.484	-305.519	-305.531	-305.548	-305.545	-305.543		0	0	0	0	0	0	0	0		0		S4	-305.543			S4	0	0	0	0	0	0	0	0
D2h_dd_da	-304.999	-305.357	-305.465	-305.5	-305.513	-305.528	-305.526	-305.525		14.4676	12.7739	12.1009	11.7318	11.6452	12.1494	11.6132	11.5983		11.739		D2h_dd_da	-305.524			D2h_dd_da	2.7286	1.03487	0.361921	0.00722567	0.0937781	0.4104	0.125793	0.140725
		NormalPNO DLPNO-CCSD(T)-aug-cc-pVNZ//wb97X-D/6-31++G**								∆Eel	NormalPNO DLPNO-CCSD(T)-aug-cc-pVNZ//wb97X-D/6-31++G**														NormalPNO DLPNO-CCSD(T)-aug-cc-pVNZ//wb97X-D/6-31++G**
	aug-cc-pVDZ	aug-cc-pVTZ	aug-cc-pVQZ	aug-cc-pV5Z	aug-cc-pV6Z	DTQ	TQ5	Q56		D	T	Q	5	6	DTQ	TQ5	Q56								Structure	D	T	Q	5	6	DTQ	TQ5	Q56
Ci	-305.137	-305.411	-305.495	-305.522	-305.532	-305.545	-305.542	-305.543		0.888134	0.895118	0.891847	0.886005	0.885388	0.899958	0.871626	0.89033								Ci	0.0145803	0.0075966	0.0108669	0.0167092	0.0173257	0.00275618	0.0310882	0.0123839
S4	-305.138	-305.412	-305.497	-305.524	-305.534	-305.547	-305.543	-305.544		0	0	0	0	0	0	0	0								S4	0	0	0	0	0	0	0	0
D2h_dd_da	-305.12	-305.393	-305.478	-305.505	-305.515	-305.528	-305.525	-305.526		11.024	11.6369	11.6312	11.5977	11.5972	11.7717	11.5282	11.609								D2h_dd_da	0.715003	0.102117	0.10786	0.141273	0.141788	0.0326531	0.210869	0.129981
		NormalPNO DLPNO-CCSD(T)-haug-cc-pVNZ//wb97X-D/6-31++G**								∆Eel	NormalPNO DLPNO-CCSD(T)-haug-cc-pVNZ//wb97X-D/6-31++G**														NormalPNO DLPNO-CCSD(T)-haug-cc-pVNZ//wb97X-D/6-31++G**
	haug-cc-pVDZ	haug-cc-pVTZ	haug-cc-pVQZ	haug-cc-pV5Z	haug-cc-pV6Z	DTQ	TQ5	Q56		D	T	Q	5	6	DTQ	TQ5	Q56								Structure	D	T	Q	5	6	DTQ	TQ5	Q56
Ci	-305.127	-305.406	-305.493	-305.521	-305.532	-305.546	-305.542	-305.543		1.00564	0.918459	0.889327	0.880228	0.884261	0.877779	0.873131	0.900205								Ci	0.102922	0.0157449	0.0133874	0.0224864	0.0184529	0.0249353	0.0295827	0.00250892
S4	-305.128	-305.407	-305.495	-305.523	-305.533	-305.548	-305.543	-305.545		0	0	0	0	0	0	0	0								S4	0	0	0	0	0	0	0	0
D2h_dd_da	-305.11	-305.389	-305.476	-305.504	-305.514	-305.529	-305.525	-305.526		11.3002	11.5655	11.6111	11.5621	11.6135	11.8231	11.4626	11.774								D2h_dd_da	0.438791	0.173548	0.127948	0.176945	0.125534	0.0840913	0.27638	0.0350219
			Greg Tschumper df-MP2 Structures
		NormalPNO DLPNO-CCSD(T)-haug-cc-pVNZ//df-MP2/haug-cc-pVTZ								∆Eel	NormalPNO DLPNO-CCSD(T)-haug-cc-pVNZ//df-MP2/haug-cc-pVTZ														NormalPNO DLPNO-CCSD(T)-haug-cc-pVNZ//df-MP2/haug-cc-pVTZ
	haug-cc-pVDZ	haug-cc-pVTZ	haug-cc-pVQZ	haug-cc-pV5Z	haug-cc-pV6Z	DTQ	TQ5	Q56		D	T	Q	5	6	DTQ	TQ5	Q56								Structure	D	T	Q	5	6	DTQ	TQ5	Q56
Ci	-305.127	-305.406	-305.493	-305.522	-305.532	-305.546	-305.542	-305.543		0.981754	0.903345	0.880021	0.869701	0.868791	0.873003	0.857346	0.871618								Ci	0.0790398	0.000630983	0.0226932	0.0330134	0.0339233	0.029711	0.0453683	0.0310966
S4	-305.129	-305.407	-305.495	-305.523	-305.533	-305.547	-305.544	-305.545		0	0	0	0	0	0	0	0								S4	0	0	0	0	0	0	0	0
D2h_dd_da	-305.111	-305.389	-305.476	-305.505	-305.515	-305.529	-305.525	-305.526		11.2343	11.494	11.4567	11.4901	11.5443	11.5057	11.6028	11.657								D2h_dd_da	0.50471	0.244981	0.282316	0.248898	0.194756	0.233327	0.136229	0.0819718
			Greg Tschumper ccsd_t:mp2 Structures
		NormalPNO DLPNO-CCSD(T)-haug-cc-pVNZ//CCSD_t:MP2/haug-cc-pVTZ								∆Eel	NormalPNO DLPNO-CCSD(T)-haug-cc-pVNZ//CCSD_t:MP2/haug-cc-pVTZ														NormalPNO DLPNO-CCSD(T)-haug-cc-pVNZ//CCSD_t:MP2/haug-cc-pVTZ
	haug-cc-pVDZ	haug-cc-pVTZ	haug-cc-pVQZ	haug-cc-pV5Z	haug-cc-pV6Z	DTQ	TQ5	Q56		D	T	Q	5	6	DTQ	TQ5	Q56								Structure	D	T	Q	5	6	DTQ	TQ5	Q56
Ci	-305.127	-305.406	-305.493	-305.522	-305.532	-305.546	-305.542	-305.543		0.988781	0.899739	0.881637	0.874279	0.87064	0.881485	0.868318	0.86432								Ci	0.0860667	0.00297472	0.0210766	0.0284355	0.0320745	0.0212287	0.034396	0.0383943
S4	-305.129	-305.408	-305.495	-305.523	-305.533	-305.548	-305.543	-305.545		0	0	0	0	0	0	0	0								S4	0	0	0	0	0	0	0	0
D2h_dd_da	-305.111	-305.389	-305.476	-305.505	-305.515	-305.529	-305.525	-305.526		11.2749	11.5181	11.4999	11.4671	11.4994	11.5542	11.438	11.599								D2h_dd_da	0.464106	0.220936	0.239135	0.271943	0.23958	0.184832	0.301012	0.140038
			Greg Tschumper ccsd_t:mp2 Structures
		TightPNO DLPNO-CCSD(T)-haug-cc-pVNZ//CCSD_t:MP2/haug-cc-pVTZ								∆Eel	TIghtPNO DLPNO-CCSD(T)-haug-cc-pVNZ//CCSD_t:MP2/haug-cc-pVTZ														TightPNO DLPNO-CCSD(T)-haug-cc-pVNZ//CCSD_t:MP2/haug-cc-pVTZ
	haug-cc-pVDZ	haug-cc-pVTZ	haug-cc-pVQZ	haug-cc-pV5Z	haug-cc-pV6Z	DTQ	TQ5	Q56		D	T	Q	5	6	DTQ	TQ5	Q56								Structure	D	T	Q	5	6	DTQ	TQ5	Q56
Ci	-305.128	-305.407	-305.494	-305.521	-305.531	-305.546	-305.541	-305.541		1.01968	0.941067	0.919237	0.912157	0.908986	0.913037	0.906588	0.90403								Ci	0.116965	0.0383524	0.0165226	0.00944245	0.00627228	0.0103226	0.00387358	0.00131607
S4	-305.13	-305.408	-305.495	-305.523	-305.533	-305.548	-305.542	-305.543		0	0	0	0	0	0	0	0								S4	0	0	0	0	0	0	0	0
D2h_dd_da	-305.112	-305.39	-305.477	-305.504	-305.514	-305.529	-305.524	-305.524		11.3915	11.7065	11.6754	11.6501	11.6554	11.6997	11.6423	11.671								D2h_dd_da	0.347565	0.0325297	0.0636097	0.0889642	0.0836379	0.0393142	0.0967418	0.067999
Five Waters
		Normal PNO DLPNO-CCSD(T)-cc-pVNZ//wb97X-D/6-31++G**								∆Eel	Normal PNO DLPNO-CCSD(T)-cc-pVNZ//wb97X-D/6-31++G**														Normal PNO DLPNO-CCSD(T)-cc-pVNZ//wb97X-D/6-31++G**
	cc-pVDZ	cc-pVTZ	cc-pVQZ	cc-pV5Z	cc-pV6Z	DTQ	TQ5	Q56		D	T	Q	5	6	DTQ	TQ5	Q56		ccsdt_mp2ha5z		Structure	ccsdt_mp2ha5z		Five Waters	Structure	D	T	Q	5	6	DTQ	TQ5	Q56
CycBent	-381.278	-381.723	-381.856	-381.899	-381.915	-381.935	-381.931	-381.93		3.71204	1.52762	1.28814	1.29889	1.27127	1.26765	1.33396	1.20648		1.26015		CycBent	-381.929			CycBent	2.45188	0.267473	0.0279901	0.0387384	0.0111218	0.00750017	0.0738109	0.0536686
CA-A-c	-381.283	-381.724	-381.856	-381.899	-381.914	-381.935	-381.931	-381.93		0.885661	0.37944	0.988595	1.45718	1.51582	1.1071	1.73409	1.49057		1.35601		CA-A-c	-381.929			CA-A-c	0.470349	0.97657	0.367416	0.101164	0.159805	0.248913	0.378079	0.134558
FR-A	-381.28	-381.723	-381.855	-381.899	-381.914	-381.935	-381.931	-381.929		2.38726	1.27398	1.41611	1.64742	1.673	1.38665	1.80803	1.65904		1.61069		FR-A	-381.929			FR-A	0.776566	0.336714	0.194588	0.0367309	0.0623084	0.224039	0.197332	0.0483485
CA-C-c	-381.284	-381.725	-381.856	-381.9	-381.915	-381.936	-381.931	-381.93	?	0	0	0.746163	1.25401	1.31773	1.00796	1.72094	1.34552		1.02251		CA-C-c	-381.93			CA-C-c	1.02251	1.02251	0.276345	0.2315	0.295219	0.0145468	0.698433	0.323008
Cyclic-c	-381.28	-381.725	-381.858	-381.902	-381.917	-381.937	-381.933	-381.932	?	2.21517	0.185658	0	0	0	0	0	0		0		Cyclic-c	-381.931			Cyclic-c	2.21517	0.185658	0	0	0	0	0	0
CA-B	-381.281	-381.724	-381.855	-381.899	-381.914	-381.935	-381.93	-381.929		1.76234	0.918366	1.39353	1.73724	1.77243	1.56637	1.92944	1.74574		1.59716		CA-B	-381.929			CA-B	0.165173	0.678797	0.203635	0.140072	0.175271	0.0307909	0.332279	0.148575
FR-B-c	-381.282	-381.724	-381.856	-381.9	-381.915	-381.936	-381.931	-381.93		1.53261	0.544204	0.798892	1.10775	1.14021	0.832814	1.35991	1.1031		1.0286		FR-B-c	-381.93			FR-B-c	0.504007	0.484396	0.229708	0.0791463	0.111612	0.195786	0.331312	0.0745017
FR-C-c	-381.278	-381.722	-381.854	-381.897	-381.913	-381.933	-381.929	-381.928		3.45634	2.1359	2.38069	2.59577	2.59841	2.53688	2.69836	2.54591		2.50032		FR-C-c	-381.927			FR-C-c	0.956017	0.364419	0.119628	0.0954471	0.0980896	0.0365583	0.198036	0.0455874
		NormalPNO DLPNO-CCSD(T)-aug-cc-pVNZ//wb97X-D/6-31++G**								∆Eel	NormalPNO DLPNO-CCSD(T)-aug-cc-pVNZ//wb97X-D/6-31++G**														NormalPNO DLPNO-CCSD(T)-aug-cc-pVNZ//wb97X-D/6-31++G**
	aug-cc-pVDZ	aug-cc-pVTZ	aug-cc-pVQZ	aug-cc-pV5Z	aug-cc-pV6Z	DTQ	TQ5	Q56		D	T	Q	5	6	DTQ	TQ5	Q56								Structure	D	T	Q	5	6	DTQ	TQ5	Q56
CycBent	-381.423	-381.766	-381.871	-381.905	-381.918	-381.934	-381.93	-381.931		1.22269	1.294	1.27538	1.26653	1.28072	1.26188	1.25829	1.32706								CycBent	0.0374606	0.0338441	0.0152245	0.00637678	0.0205665	0.00172994	0.00185787	0.0669059
CA-A-c	-381.424	-381.766	-381.871	-381.905	-381.917	-381.934	-381.929	-381.931		1.11191	1.39703	1.47411	1.50123	1.50544	1.69209	1.48862	1.50865								CA-A-c	0.244097	0.0410225	0.118101	0.145215	0.149433	0.336083	0.13261	0.152635
FR-A	-381.423	-381.765	-381.871	-381.905	-381.917	-381.933	-381.929	-381.931		1.49272	1.61212	1.6668	1.658	1.65056	1.83857	1.59705	1.63991								FR-A	0.117975	0.00143113	0.0561058	0.0473069	0.03987	0.227871	0.0136389	0.0292164
CA-C-c	-381.424	-381.766	-381.871	-381.905	-381.918	-381.934	-381.93	-381.931		0.868031	1.14889	1.27051	1.30546	1.31558	1.47688	1.15501	1.26689								CA-C-c	0.154478	0.126385	0.248002	0.282952	0.293073	0.454375	0.132504	0.244385
Cyclic-c	-381.425	-381.768	-381.873	-381.907	-381.92	-381.936	-381.932	-381.933		0	0	0	0	0	0	0	0								Cyclic-c	0	0	0	0	0	0	0	0
CA-B	-381.423	-381.765	-381.871	-381.904	-381.917	-381.933	-381.929	-381.931		1.31754	1.62993	1.72304	1.75584	1.76981	1.9357	1.75094	1.79327								CA-B	0.279619	0.0327636	0.125872	0.15868	0.172643	0.338536	0.153776	0.196102
FR-B-c	-381.424	-381.766	-381.872	-381.905	-381.918	-381.934	-381.93	-381.932		0.865137	1.05926	1.12151	1.1273	1.1329	1.29833	1.08989	1.14824								FR-B-c	0.163464	0.0306552	0.0929075	0.0986971	0.104298	0.269725	0.0612862	0.11964
FR-C-c	-381.422	-381.764	-381.869	-381.903	-381.915	-381.932	-381.928	-381.929		2.14078	2.47977	2.56826	2.57885	2.59479	2.76411	2.5503	2.63344								FR-C-c	0.359545	0.0205479	0.0679369	0.0785276	0.0944686	0.263785	0.0499796	0.13312
		NormalPNO DLPNO-CCSD(T)-haug-cc-pVNZ//wb97X-D/6-31++G**								∆Eel	NormalPNO DLPNO-CCSD(T)-haug-cc-pVNZ//wb97X-D/6-31++G**														NormalPNO DLPNO-CCSD(T)-haug-cc-pVNZ//wb97X-D/6-31++G**
	haug-cc-pVDZ	haug-cc-pVTZ	haug-cc-pVQZ	haug-cc-pV5Z	haug-cc-pV6Z	DTQ	TQ5	Q56		D	T	Q	5	6	DTQ	TQ5	Q56								Structure	D	T	Q	5	6	DTQ	TQ5	Q56
CycBent	-381.411	-381.76	-381.869	-381.904	-381.917	-381.935	-381.896	-381.931		1.40412	1.25858	1.26191	1.26367	1.27068	1.29096	1.28427	1.29045								CycBent	0.143972	0.00157537	0.00175501	0.00352315	0.0105252	0.0308131	0.0241156	0.0302981
CA-A-c	-381.411	-381.759	-381.869	-381.904	-381.917	-381.935	-381.896	-381.931		1.83683	1.41361	1.4831	1.49231	1.52212	1.61862	1.40509	1.61003								CA-A-c	0.480816	0.0576028	0.127088	0.136296	0.166114	0.262611	0.049075	0.254024
FR-A	-381.41	-381.759	-381.868	-381.903	-381.916	-381.934	-381.895	-381.931		1.96699	1.62278	1.66113	1.65811	1.65765	1.77469	1.61986	1.66342								FR-A	0.3563	0.0120827	0.0504378	0.047416	0.0469599	0.163992	0.00916554	0.0527281
CA-C-c	-381.411	-381.76	-381.869	-381.904	-381.917	-381.935	-381.896	-381.931		1.60102	1.19783	1.28801	1.30887	1.33947	1.46411	1.22742	1.4225								CA-C-c	0.578507	0.175326	0.265504	0.28636	0.316966	0.441601	0.204913	0.399996
Cyclic-c	-381.413	-381.762	-381.871	-381.906	-381.919	-381.937	-381.898	-381.933		0	0	0	0	0	0	0	0								Cyclic-c	0	0	0	0	0	0	0	0
CA-B	-381.41	-381.759	-381.868	-381.903	-381.916	-381.934	-381.895	-381.93		2.12544	1.677	1.74982	1.75966	1.78785	1.90917	1.70532	1.86522								CA-B	0.528277	0.0798318	0.152661	0.162497	0.190685	0.312009	0.108153	0.268052
FR-B-c	-381.411	-381.76	-381.869	-381.904	-381.917	-381.935	-381.896	-381.932		1.31762	1.03977	1.11276	1.12297	1.13407	1.25377	1.08107	1.16389								FR-B-c	0.289019	0.0111677	0.084162	0.0943739	0.105465	0.225167	0.052474	0.135287
FR-C-c	-381.409	-381.758	-381.867	-381.902	-381.915	-381.933	-381.894	-381.929		2.83424	2.48798	2.57347	2.57769	2.60172	2.73669	2.52965	2.67108								FR-C-c	0.333915	0.0123438	0.0731469	0.0773686	0.101396	0.236366	0.0293284	0.170757
		NormalPNO DLPNO-CCSD(T)-haug-cc-pVNZ//df-MP2/haug-cc-pVTZ								∆Eel	NormalPNO DLPNO-CCSD(T)-haug-cc-pVNZ//df-MP2/haug-cc-pVTZ														NormalPNO DLPNO-CCSD(T)-haug-cc-pVNZ//df-MP2/haug-cc-pVTZ
	haug-cc-pVDZ	haug-cc-pVTZ	haug-cc-pVQZ	haug-cc-pV5Z	haug-cc-pV6Z	DTQ	TQ5	Q56		D	T	Q	5	6	DTQ	TQ5	Q56								Structure	D	T	Q	5	6	DTQ	TQ5	Q56
CycBent	-381.412	-381.76	-381.869	-381.904	-381.917	-381.935	-381.93	-381.932		1.35556	1.25272	1.22719	1.21271	1.22457	1.20957	1.19562	1.26794								CycBent	0.0954093	0.00743079	0.0329635	0.047444	0.0355834	0.0505806	0.0645286	0.00778565
CA-A-c	-381.411	-381.76	-381.869	-381.904	-381.917	-381.935	-381.929	-381.931		1.76178	1.32321	1.39491	1.38826	1.42013	1.51349	1.35237	1.52428								CA-A-c	0.405773	0.0328054	0.0388949	0.0322513	0.0641189	0.157482	0.00364519	0.168274
FR-A	-381.411	-381.759	-381.869	-381.904	-381.917	-381.935	-381.929	-381.931		1.90001	1.59195	1.61205	1.58335	1.61349	1.68033	1.52409	1.7225								FR-A	0.28932	0.0187439	0.00135804	0.0273442	0.00279316	0.0696344	0.0865993	0.111809
CA-C-c	-381.412	-381.76	-381.869	-381.904	-381.917	-381.935	-381.93	-381.932		1.43329	0.993598	1.12661	1.11845	1.16642	1.35436	1.04549	1.31287								CA-C-c	0.41078	0.0289105	0.104098	0.095937	0.143916	0.331846	0.0229856	0.290364
Cyclic-c	-381.414	-381.762	-381.871	-381.906	-381.919	-381.937	-381.932	-381.934		0	0	0	0	0	0	0	0								Cyclic-c	0	0	0	0	0	0	0	0
CA-B	-381.411	-381.759	-381.869	-381.904	-381.917	-381.934	-381.929	-381.931		2.03724	1.55612	1.6342	1.62676	1.6718	1.79361	1.57734	1.80928								CA-B	0.440079	0.0410406	0.0370398	0.0295964	0.0746339	0.196448	0.0198211	0.212121
FR-B-c	-381.412	-381.76	-381.87	-381.905	-381.918	-381.935	-381.93	-381.932		1.28345	0.988472	1.03378	1.02145	1.05489	1.13181	0.986786	1.15977								FR-B-c	0.254851	0.0401282	0.00518117	0.00714841	0.0262873	0.103214	0.0418139	0.131168
FR-C-c	-381.41	-381.758	-381.867	-381.902	-381.915	-381.933	-381.928	-381.93		2.7778	2.38069	2.49221	2.48309	2.49675	2.68201	2.43199	2.54675								FR-C-c	0.277477	0.119628	0.00811261	0.017235	0.00356676	0.181688	0.0683332	0.0464314
			Greg Tschumper ccsd_t:mp2 Structures
		NormalPNO DLPNO-CCSD(T)-haug-cc-pVNZ//CCSD_t:MP2/haug-cc-pVTZ								∆Eel	NormalPNO DLPNO-CCSD(T)-haug-cc-pVNZ//CCSD_t:MP2/haug-cc-pVTZ														NormalPNO DLPNO-CCSD(T)-haug-cc-pVNZ//CCSD_t:MP2/haug-cc-pVTZ
	haug-cc-pVDZ	haug-cc-pVTZ	haug-cc-pVQZ	haug-cc-pV5Z	haug-cc-pV6Z	DTQ	TQ5	Q56		D	T	Q	5	6	DTQ	TQ5	Q56								Structure	D	T	Q	5	6	DTQ	TQ5	Q56
CycBent	-381.412	-381.76	-381.869	-381.904	-381.917	-381.935	-381.93	-381.932		1.37237	1.24351	1.24426	1.18879	1.19686	1.26239	1.07874	1.25697								CycBent	0.112217	0.0166431	0.0158919	0.0713643	0.063294	0.00223623	0.181413	0.00318631
CA-A-c	-381.411	-381.76	-381.869	-381.904	-381.917	-381.935	-381.93	-381.931		1.81155	1.35003	1.39956	1.39279	1.41254	1.47647	1.365	1.48249								CA-A-c	0.455539	0.00598031	0.043551	0.0367827	0.0565318	0.120456	0.00898474	0.126479
FR-A	-381.411	-381.759	-381.869	-381.904	-381.917	-381.935	-381.929	-381.931		1.93177	1.60092	1.59464	1.55877	1.57429	1.61913	1.49667	1.64624								FR-A	0.321081	0.00977128	0.016058	0.0519215	0.0363996	0.00843418	0.114029	0.0355472
CA-C-c	-381.412	-381.76	-381.869	-381.905	-381.917	-381.935	-381.93	-381.932		1.45827	1.00995	1.11959	1.1162	1.11465	1.30425	1.06113	1.12094								CA-C-c	0.435766	0.0125544	0.0970794	0.0936925	0.0921432	0.281743	0.0386256	0.0984273
Cyclic-c	-381.414	-381.762	-381.871	-381.906	-381.919	-381.937	-381.932	-381.934		0	0	0	0	0	0	0	0								Cyclic-c	0	0	0	0	0	0	0	0
CA-B	-381.411	-381.76	-381.869	-381.904	-381.917	-381.934	-381.929	-381.931		2.06255	1.57589	1.65026	1.64862	1.66576	1.79235	1.61222	1.71976								CA-B	0.465387	0.021278	0.0530918	0.0514562	0.0685959	0.195189	0.0150522	0.122595
FR-B-c	-381.412	-381.76	-381.87	-381.905	-381.918	-381.936	-381.93	-381.932		1.32627	1.0481	1.01994	1.01295	1.02184	0.999941	1.01913	1.05457								FR-B-c	0.297674	0.0195046	0.00866298	0.0156518	0.00675671	0.0286597	0.0094659	0.0259692
FR-C-c	-381.41	-381.758	-381.867	-381.902	-381.915	-381.933	-381.928	-381.93		2.80223	2.41569	2.48989	2.47792	2.48484	2.61625	2.43535	2.51838								FR-C-c	0.301905	0.0846361	0.0104355	0.0223994	0.0154798	0.115928	0.0649683	0.0180585
			Greg Tschumper ccsd_t:mp2 Structures
		TightPNO DLPNO-CCSD(T)-haug-cc-pVNZ//CCSD_t:MP2/haug-cc-pVTZ								∆Eel	TightPNO DLPNO-CCSD(T)-haug-cc-pVNZ//CCSD_t:MP2/haug-cc-pVTZ														TightPNO DLPNO-CCSD(T)-haug-cc-pVNZ//CCSD_t:MP2/haug-cc-pVTZ
	haug-cc-pVDZ	haug-cc-pVTZ	haug-cc-pVQZ	haug-cc-pV5Z	haug-cc-pV6Z	DTQ	TQ5	Q56		D	T	Q	5	6	DTQ	TQ5	Q56								Structure	D	T	Q	5	6	DTQ	TQ5	Q56
CycBent	-381.413	-381.761	-381.87	-381.904	-381.916	-381.936	-381.928	-381.929		1.39001	1.28604	1.26737	1.26618	1.25947	1.25504	1.27471	1.24088								CycBent	0.129863	0.0258895	0.00722105	0.00602439	0.00068118	0.00511249	0.0145579	0.019268
CA-A-c	-381.412	-381.761	-381.87	-381.904	-381.916	-381.935	-381.928	-381.929		1.9	1.47223	1.51897	1.53627	1.53348	1.58686	1.55764	1.52395								CA-A-c	0.543988	0.116216	0.162959	0.18026	0.177473	0.230848	0.201629	0.16794
FR-A	-381.412	-381.761	-381.869	-381.904	-381.916	-381.935	-381.928	-381.928		2.15723	1.66695	1.75412	1.76167	1.7642	1.91498	1.73833	1.77289								FR-A	0.546536	0.0562587	0.143426	0.150974	0.153502	0.304287	0.127634	0.1622
CA-C-c	-381.413	-381.761	-381.87	-381.905	-381.917	-381.935	-381.929	-381.929		1.52062	1.06881	1.17925	1.19024	1.19627	1.36593	1.16465	1.21304								CA-C-c	0.498111	0.0463006	0.156737	0.167728	0.173764	0.343425	0.142143	0.190531
Cyclic-c	-381.415	-381.763	-381.872	-381.906	-381.919	-381.938	-381.931	-381.931		0	0	0	0	0	0	0	0								Cyclic-c	0	0	0	0	0	0	0	0
CA-B	-381.412	-381.76	-381.869	-381.904	-381.916	-381.935	-381.928	-381.928		1.96654	1.69538	1.7002	1.70444	1.69766	1.73003	1.71883	1.67924								CA-B	0.369381	0.0982147	0.10304	0.107275	0.100499	0.132871	0.121667	0.0820815
FR-B-c	-381.413	-381.761	-381.87	-381.905	-381.917	-381.936	-381.929	-381.929		1.33812	1.09329	1.12532	1.12709	1.12576	1.18209	1.12584	1.1254								FR-B-c	0.309522	0.0646881	0.0967155	0.0984914	0.0971617	0.153492	0.0972415	0.0968036
FR-C-c	-381.411	-381.759	-381.868	-381.902	-381.914	-381.933	-381.926	-381.927		2.8899	2.51438	2.59307	2.60551	2.60299	2.72433	2.61001	2.59291								FR-C-c	0.389582	0.0140565	0.0927455	0.105189	0.102672	0.22401	0.109684	0.0925877
Six Waters
		NormalPNO DLPNO-CCSD(T)-cc-pVNZ//wb97X-D/6-31++G**								∆Eel	NormalPNO DLPNO-CCSD(T)-cc-pVNZ//wb97X-D/6-31++G**														NormalPNO DLPNO-CCSD(T)-cc-pVNZ//wb97X-D/6-31++G**
	cc-pVDZ	cc-pVTZ	cc-pVQZ	cc-pV5Z	cc-pV6Z	DTQ	TQ5	Q56		D	T	Q	5	6	DTQ	TQ5	Q56		ccsdt_mp2ha5z		Structure	ccsdt_mp2ha5z		Six Waters	Structure	D	T	Q	5	6	DTQ	TQ5	Q56
BAG	-457.543	-458.074	-458.232	-458.284	-458.302	-458.327	-458.321	-458.32		5.12024	2.82303	1.96803	1.64853	1.55073	1.80884	1.70503	1.40924		1.58903		BAG	-458.32			BAG	3.53121	1.23401	0.379007	0.0594992	0.0382951	0.219813	0.116008	0.179792
BOOK1	-457.544	-458.075	-458.233	-458.285	-458.303	-458.328	-458.323	-458.322		4.48206	2.14592	1.10248	0.671981	0.551865	0.869677	0.640789	0.398177		0.698111		BOOK1	-458.321			BOOK1	3.78395	1.44781	0.404371	0.0261298	0.146247	0.171566	0.0573221	0.299934
BOOK2	-457.543	-458.074	-458.233	-458.285	-458.303	-458.328	-458.322	-458.321		4.68907	2.36738	1.35814	1.00031	0.930682	1.12529	1.04821	0.868093		1.01855		BOOK2	-458.321			BOOK2	3.67053	1.34883	0.339596	0.0182353	0.0878639	0.106741	0.0296599	0.150453
BOAT1-c	-457.536	-458.07	-458.229	-458.282	-458.3	-458.325	-458.32	-458.319		9.1903	5.25656	3.41496	2.51194	2.34856	2.96428	2.13179	2.30104		2.68153		BOAT1-c	-458.318			BOAT1-c	6.50876	2.57503	0.733424	0.169594	0.332971	0.282744	0.54974	0.380491
BOAT2	-457.536	-458.07	-458.229	-458.282	-458.3	-458.325	-458.32	-458.319		9.14794	5.247	3.40694	2.54693	2.34789	2.92977	2.24984	2.16941		2.75188		BOAT2	-458.318			BOAT2	6.39607	2.49513	0.65506	0.204945	0.403983	0.177891	0.502037	0.582471
CAGE	-457.548	-458.077	-458.234	-458.286	-458.304	-458.329	-458.323	-458.322		1.78921	0.740521	0.444123	0.357073	0.303495	0.458121	0.485482	0.171515		0.244724		CAGE	-458.322			CAGE	1.54448	0.495797	0.1994	0.11235	0.0587718	0.213398	0.240758	0.0732088
CYCLIC	-457.538	-458.072	-458.231	-458.284	-458.302	-458.327	-458.322	-458.32		7.91711	4.11487	2.38887	1.45141	1.31784	2.02015	0.951695	1.36549		1.69151		CYCLIC	-458.32			CYCLIC	6.2256	2.42336	0.697361	0.240105	0.373666	0.328636	0.739816	0.326022
PRISM	-457.551	-458.078	-458.235	-458.286	-458.304	-458.33	-458.324	-458.322		0	0	0	0	0	0	0	0		0		PRISM	-458.322			PRISM	0	0	0	0	0	0	0	0
		NormalPNO DLPNO-CCSD(T)/aug-cc-pVNZ//wb97xd7xd/6-31++G**								∆Eel	NormalPNO DLPNO-CCSD(T)/aug-cc-pVNZ//wb97xd7xd/6-31++G**														NormalPNO DLPNO-CCSD(T)/aug-cc-pVNZ//wb97xd7xd/6-31++G**
	aug-cc-pVDZ	aug-cc-pVTZ	aug-cc-pVQZ	aug-cc-pV5Z	aug-cc-pV6Z	DTQ	TQ5	Q56		D	T	Q	5	6	DTQ	TQ5	Q56								Structure	D	T	Q	5	6	DTQ	TQ5	Q56
BAG	-457.713	-458.124	-458.25	-458.29	-458.305	-458.325	-458.32	-458.322		1.76461	1.71644	1.6325	1.58067	1.57163	1.41926	1.5448	1.57319								BAG	0.175582	0.127411	0.0434746	0.00835773	0.0174005	0.169769	0.0442289	0.0158377
BOOK1	-457.714	-458.125	-458.251	-458.292	-458.307	-458.326	-458.321	-458.323		1.05796	0.793652	0.631099	0.590462	0.573421	0.341122	0.607498	0.543171								BOOK1	0.359849	0.0955405	0.0670123	0.107649	0.124691	0.356989	0.0906136	0.154941
BOOK2	-457.714	-458.125	-458.251	-458.291	-458.306	-458.326	-458.321	-458.323		1.27468	1.09661	1.01317	0.969766	0.966054	0.806821	0.954782	0.97517								BOOK2	0.256137	0.0780629	0.00538071	0.0487799	0.0524922	0.211725	0.0637642	0.0433759
BOAT1-c	-457.711	-458.122	-458.248	-458.289	-458.304	-458.324	-458.318	-458.32		3.28115	2.85509	2.50376	2.3969	2.37991	1.93501	2.38271	2.39136								BOAT1-c	0.599612	0.173557	0.17777	0.284631	0.301623	0.746521	0.298824	0.290179
BOAT2	-457.711	-458.122	-458.248	-458.289	-458.304	-458.324	-458.318	-458.32		3.34577	2.9085	2.50067	2.41275	2.38585	1.86099	2.46147	2.35482								BOAT2	0.593896	0.156627	0.251208	0.339125	0.366027	0.890891	0.290403	0.397059
CAGE	-457.715	-458.126	-458.252	-458.292	-458.307	-458.327	-458.322	-458.324		0.491043	0.396641	0.351083	0.308418	0.311175	0.246501	0.250957	0.344591								CAGE	0.246319	0.151918	0.106359	0.0636947	0.0664517	0.00177731	0.00623341	0.0998672
CYCLIC	-457.712	-458.123	-458.25	-458.291	-458.306	-458.326	-458.32	-458.322		2.27766	1.83484	1.4756	1.38924	1.35781	0.893275	1.41595	1.31673								CYCLIC	0.586146	0.143331	0.215908	0.302268	0.333696	0.798235	0.275558	0.374778
PRISM	-457.716	-458.126	-458.252	-458.293	-458.308	-458.327	-458.322	-458.324		0	0	0	0	0	0	0	0								PRISM	0	0	0	0	0	0	0	0
		NormalPNO DLPNO-CCSD(T)/haug-cc-pVNZ//wb97xd7xd/6-31++G**								∆Eel	NormalPNO DLPNO-CCSD(T)/haug-cc-pVNZ//wb97xd7xd/6-31++G**														NormalPNO DLPNO-CCSD(T)/haug-cc-pVNZ//wb97xd7xd/6-31++G**
	haug-cc-pVDZ	haug-cc-pVTZ	haug-cc-pVQZ	haug-cc-pV5Z	haug-cc-pV6Z	DTQ	TQ5	Q56		D	T	Q	5	6	DTQ	TQ5	Q56								Structure	D	T	Q	5	6	DTQ	TQ5	Q56
BAG	-457.698	-458.116	-458.247	-458.289	-458.304	-458.326	-458.319	-458.322		1.34742	1.51082	1.5814	1.5677	1.54729	1.6525	1.52285	1.48849								BAG	0.175582	0.127411	0.0434746	0.00835773	0.0174005	0.169769	0.0442289	0.100542
BOOK1	-457.699	-458.117	-458.248	-458.29	-458.306	-458.327	-458.321	-458.323		0.443481	0.582259	0.624706	0.578151	0.560878	0.669347	0.487541	0.531974								BOOK1	0.359849	0.0955405	0.0670123	0.107649	0.124691	0.356989	0.0906136	0.166137
BOOK2	-457.699	-458.117	-458.248	-458.29	-458.305	-458.327	-458.32	-458.323		0.749793	0.898426	0.964462	0.95577	0.936009	1.04451	0.929432	0.872356								BOOK2	0.256137	0.0780629	0.00538071	0.0487799	0.0524922	0.211725	0.0637642	0.146191
BOAT1-c	-457.697	-458.114	-458.245	-458.288	-458.303	-458.325	-458.318	-458.321		2.01	2.48988	2.41927	2.36878	2.32027	2.26808	2.33477	2.19824								BOAT1-c	0.599612	0.173557	0.17777	0.284631	0.301623	0.746521	0.298824	0.483293
BOAT2	-457.697	-458.114	-458.245	-458.288	-458.303	-458.325	-458.318	-458.32		1.99223	2.60486	2.4691	2.36618	2.34029	2.19963	2.25387	2.32198								BOAT2	0.593896	0.156627	0.251208	0.339125	0.366027	0.890891	0.290403	0.429894
CAGE	-457.699	-458.118	-458.249	-458.291	-458.306	-458.328	-458.321	-458.324		0.394458	0.257823	0.340158	0.31933	0.308273	0.450947	0.247742	0.288138								CAGE	0.246319	0.151918	0.106359	0.0636947	0.0664517	0.00177731	0.00623341	0.0434144
CYCLIC	-457.698	-458.116	-458.247	-458.289	-458.305	-458.326	-458.32	-458.322		0.872217	1.42499	1.38669	1.34578	1.31234	1.26277	1.32235	1.228								CYCLIC	0.586146	0.143331	0.215908	0.302268	0.333696	0.798235	0.275558	0.463514
PRISM	-457.7	-458.118	-458.249	-458.291	-458.307	-458.328	-458.322	-458.324		0	0	0	0	0	0	0	0								PRISM	0	0	0	0	0	0	0	0
			Greg Tschumper df-MP2 Structures
		NormalPNO DLPNO-CCSD(T)/haug-cc-pVNZ//df-MP2/haug-cc-pVTZ								∆Eel	NormalPNO DLPNO-CCSD(T)/haug-cc-pVNZ//df-MP2/haug-cc-pVTZ														NormalPNO DLPNO-CCSD(T)/haug-cc-pVNZ//df-MP2/haug-cc-pVTZ
	haug-cc-pVDZ	haug-cc-pVTZ	haug-cc-pVQZ	haug-cc-pV5Z	haug-cc-pV6Z	DTQ	TQ5	Q56		D	T	Q	5	6	DTQ	TQ5	Q56								Structure	D	T	Q	5	6	DTQ	TQ5	Q56
BAG	-457.699	-458.116	-458.247	-458.289	-458.305	-458.326	-458.32	-458.322		1.38026	1.50005	1.54886	1.5624	1.53778	1.61164	1.57726	1.45021								BAG	0.208771	0.088982	0.0401692	0.0266305	0.0512465	0.022611	0.0117667	0.138813
BOOK1	-457.7	-458.118	-458.249	-458.291	-458.306	-458.328	-458.321	-458.324		0.541578	0.592244	0.640303	0.623616	0.595368	0.71723	0.589664	0.517766								BOOK1	0.156533	0.105867	0.0578079	0.0744956	0.102743	0.0191184	0.108448	0.180345
BOOK2	-457.699	-458.117	-458.248	-458.29	-458.306	-458.327	-458.321	-458.323		0.855981	0.896274	0.964781	0.968385	0.932439	1.07756	0.962765	0.816202								BOOK2	0.162565	0.122273	0.0537648	0.0501616	0.0861069	0.0590131	0.0557813	0.202344
BOAT1-c	-457.697	-458.115	-458.246	-458.288	-458.304	-458.325	-458.318	-458.321		2.15127	2.59191	2.46298	2.43473	2.39293	2.25092	2.46517	2.27843								BOAT1-c	0.530266	0.0896266	0.218552	0.2468	0.288604	0.430618	0.21636	0.403105
BOAT2	-457.697	-458.115	-458.246	-458.288	-458.303	-458.325	-458.318	-458.321		2.15376	2.63287	2.52153	2.47774	2.44581	2.32216	2.47385	2.36814								BOAT2	0.598121	0.119004	0.230351	0.274139	0.306071	0.429715	0.278023	0.383734
CAGE	-457.7	-458.119	-458.249	-458.291	-458.307	-458.328	-458.322	-458.324		0.417391	0.19738	0.289439	0.297299	0.292301	0.436605	0.277227	0.271888								CAGE	0.172668	0.0473434	0.0447149	0.0525749	0.0475775	0.191881	0.0325032	0.0271639
CYCLIC	-457.699	-458.116	-458.247	-458.29	-458.305	-458.327	-458.32	-458.322		1.04661	1.66414	1.44975	1.42038	1.37745	1.08305	1.48783	1.2609								CYCLIC	0.644895	0.0273687	0.241763	0.271131	0.314059	0.60846	0.20368	0.430609
PRISM	-457.701	-458.119	-458.25	-458.292	-458.307	-458.329	-458.322	-458.324		0	0	0	0	0	0	0	0								PRISM	0	0	0	0	0	0	0	0
			Greg Tschumper ccsd_t:mp2 Structures
		NormalPNO DLPNO-CCSD(T)-haug-cc-pVNZ//CCSD_t:MP2/haug-cc-pVTZ								∆Eel	NormalPNO DLPNO-CCSD(T)-haug-cc-pVNZ//CCSD_t:MP2/haug-cc-pVTZ														NormalPNO DLPNO-CCSD(T)-haug-cc-pVNZ//CCSD_t:MP2/haug-cc-pVTZ
	haug-cc-pVDZ	haug-cc-pVTZ	haug-cc-pVQZ	haug-cc-pV5Z	haug-cc-pV6Z	DTQ	TQ5	Q56		D	T	Q	5	6	DTQ	TQ5	Q56								Structure	D	T	Q	5	6	DTQ	TQ5	Q56
BAG	-457.699	-458.117	-458.247	-458.29	-458.305	-458.326	-458.32	-458.322		1.33617	1.45243	1.51533	1.53414	1.49905	1.61105	1.55304	1.37942								BAG	0.252859	0.136597	0.0736964	0.0548863	0.0899766	0.0220263	0.0359901	0.209607
BOOK1	-457.7	-458.118	-458.249	-458.291	-458.306	-458.328	-458.321	-458.324		0.496652	0.57226	0.615627	0.62175	0.58957	0.694374	0.635364	0.481835								BOOK1	0.20146	0.125851	0.0824842	0.0763609	0.108541	0.00373722	0.0627472	0.216276
BOOK2	-457.699	-458.117	-458.248	-458.29	-458.306	-458.327	-458.321	-458.323		0.805003	0.867191	0.923158	0.933112	0.903405	1.02793	0.944795	0.800216								BOOK2	0.213543	0.151355	0.0953882	0.0854347	0.115141	0.00937992	0.0737517	0.218331
BOAT1-c	-457.697	-458.115	-458.246	-458.288	-458.304	-458.326	-458.319	-458.321		2.08094	2.55165	2.40824	2.38999	2.35546	2.18685	2.44833	2.25186								BOAT1-c	0.600596	0.129885	0.273295	0.291547	0.326076	0.494684	0.233203	0.429678
BOAT2	-457.697	-458.115	-458.246	-458.288	-458.304	-458.325	-458.318	-458.321		2.11054	2.55615	2.50745	2.48715	2.41685	2.41416	2.508	2.21277								BOAT2	0.641335	0.195728	0.244422	0.264726	0.33503	0.337713	0.24388	0.539111
CAGE	-457.7	-458.119	-458.249	-458.291	-458.307	-458.328	-458.322	-458.324		0.412657	0.173427	0.254915	0.281903	0.275074	0.39569	0.305186	0.235725								CAGE	0.167934	0.0712962	0.010191	0.0371794	0.0303502	0.150966	0.060462	0.00899897
CYCLIC	-457.699	-458.116	-458.248	-458.29	-458.305	-458.327	-458.32	-458.323		0.966672	1.60483	1.4363	1.37826	1.33943	1.14646	1.36932	1.25256								CYCLIC	0.724838	0.0866796	0.255211	0.313248	0.352085	0.545054	0.322189	0.438953
PRISM	-457.701	-458.119	-458.25	-458.292	-458.307	-458.329	-458.322	-458.325		0	0	0	0	0	0	0	0								PRISM	0	0	0	0	0	0	0	0
			Greg Tschumper ccsd_t:mp2 Structures
		TightPNO DLPNO-CCSD(T)-haug-cc-pVNZ//CCSD_t:MP2/haug-cc-pVTZ								∆Eel	TightPNO DLPNO-CCSD(T)-haug-cc-pVNZ//CCSD_t:MP2/haug-cc-pVTZ														TightPNO DLPNO-CCSD(T)-haug-cc-pVNZ//CCSD_t:MP2/haug-cc-pVTZ
	haug-cc-pVDZ	haug-cc-pVTZ	haug-cc-pVQZ	haug-cc-pV5Z	haug-cc-pV6Z	DTQ	TQ5	Q56		D	T	Q	5	6	DTQ	TQ5	Q56								Structure	D	T	Q	5	6	DTQ	TQ5	Q56
BAG	-457.7	-458.118	-458.248	-458.29	-458.304	-458.327	-458.318	-458.319		1.22322	1.42439	1.44143	1.4277	1.43453	1.45885	1.40032	1.45324								BAG	0.365807	0.164641	0.147601	0.161332	0.154498	0.130182	0.188706	0.135787
BOOK1	-457.702	-458.119	-458.25	-458.291	-458.306	-458.328	-458.32	-458.321		0.41813	0.557338	0.577602	0.546025	0.546534	0.612882	0.493616	0.557143								BOOK1	0.279981	0.140773	0.120509	0.152086	0.151577	0.0852291	0.204496	0.140968
BOOK2	-457.701	-458.119	-458.249	-458.291	-458.305	-458.328	-458.319	-458.32		0.711694	0.868528	0.885456	0.86071	0.861397	0.919759	0.817458	0.867852								BOOK2	0.306852	0.150019	0.13309	0.157837	0.15715	0.0987872	0.201088	0.150694
BOAT1-c	-457.699	-458.116	-458.247	-458.288	-458.303	-458.326	-458.317	-458.318		2.11188	2.58935	2.45439	2.39066	2.38511	2.24402	2.35373	2.39433								BOAT1-c	0.569658	0.0921865	0.22714	0.29087	0.296428	0.43751	0.327802	0.287202
BOAT2	-457.699	-458.116	-458.247	-458.288	-458.302	-458.325	-458.317	-458.317		2.12471	2.64067	2.52456	2.46011	2.46082	2.32758	2.41753	2.48855								BOAT2	0.627165	0.111209	0.227321	0.291762	0.291052	0.424297	0.334347	0.263328
CAGE	-457.702	-458.12	-458.25	-458.292	-458.306	-458.329	-458.32	-458.321		0.348286	0.185179	0.22833	0.228095	0.228524	0.303521	0.212682	0.226235								CAGE	0.103562	0.059545	0.0163936	0.0166283	0.0161997	0.0587977	0.0320414	0.0184891
CYCLIC	-457.701	-458.118	-458.248	-458.29	-458.304	-458.327	-458.319	-458.319		0.980639	1.58793	1.46806	1.40869	1.40485	1.25058	1.37841	1.41605								CYCLIC	0.710872	0.103577	0.223454	0.282821	0.286661	0.440935	0.313096	0.275457
PRISM	-457.702	-458.12	-458.251	-458.292	-458.306	-458.329	-458.321	-458.321		0	0	0	0	0	0	0	0								PRISM	0	0	0	0	0	0	0	0
Seven Waters
		NormalPNO DLPNO-CCSD(T)-cc-pVNZ//wb97X-D/6-31++G**								∆Eel	NormalPNO DLPNO-CCSD(T)-cc-pVNZ//wb97X-D/6-31++G**														NormalPNO DLPNO-CCSD(T)-cc-pVNZ//wb97X-D/6-31++G**
	cc-pVDZ	cc-pVTZ	cc-pVQZ	cc-pV5Z	cc-pV6Z	DTQ	TQ5	Q56		D	T	Q	5	6	DTQ	TQ5	Q56		ccsdt_mp2haQz		Structure	ccsdt_mp2haQz		Seven Waters	Structure	D	T	Q	5	6	DTQ	TQ5	Q56
PR1	-533.814	-534.43	-534.613	-534.673	-534.694	-534.493	-534.716	-534.715		0.260893	0	0	0	0	0	0	0		0		PR1	-534.71			PR1	0.260893	0	0	0	0	0	0	0
BAG	-533.808	-534.426	-534.61	-534.67	-534.691	-534.487	-534.714	-534.713		3.9623	2.38373	1.98864	1.76597	1.71432	3.92682	1.64433	1.67806		1.72643		BAG	-534.707			BAG	2.23587	0.657304	0.262213	0.0395434	0.012107	2.20039	0.0820929	0.0483655
CA1	-533.808	-534.426	-534.61	-534.67	-534.691	-534.487	-534.714	-534.713		3.83794	2.31025	1.90293	1.66873	1.63048	3.74312	1.51836	1.65389		1.67292		CA1	-534.707			CA1	2.16502	0.637336	0.230013	0.00418847	0.0424434	2.07021	0.154556	0.0190313
PR15	-533.813	-534.428	-534.611	-534.671	-534.692	-534.492	-534.715	-534.714		0.92468	0.918482	1.0212	1.0359	1.04162	1.0001	1.00571	1.06052		0.996044		PR15	-534.708			PR15	0.0713644	0.0775621	0.0251578	0.0398543	0.0455737	0.00405744	0.00966583	0.0644795
CH2	-533.802	-534.421	-534.607	-534.667	-534.689	-534.481	-534.711	-534.71		8.0757	5.30691	4.02852	3.37372	3.22904	8.07626	3.04854	3.13111		3.55363		CH2	-534.704			CH2	4.52207	1.75328	0.47489	0.179906	0.324588	4.52263	0.505085	0.422519
CH3	-533.802	-534.422	-534.607	-534.668	-534.689	-534.481	-534.712	-534.711		7.6334	4.87701	3.65128	3.02373	2.93351	7.6679	2.70934	2.97769		3.20706		CH3	-534.705			CH3	4.42634	1.66995	0.444226	0.183324	0.273545	4.46084	0.497713	0.229371
CH4	-533.801	-534.421	-534.606	-534.667	-534.688	-534.48	-534.711	-534.71		8.41142	5.50021	4.19417	3.50035	3.37848	8.38296	3.12668	3.37466		3.68441		CH4	-534.704			CH4	4.72701	1.81579	0.509757	0.184066	0.30593	4.69855	0.557729	0.309759
BI3-c	-533.802	-534.421	-534.606	-534.667	-534.688	-534.48	-534.711	-534.71		8.03025	5.52091	4.3784	3.65339	3.53182	8.28031	3.17371	3.57688		3.82651		BI3-c	-534.704			BI3-c	4.20373	1.6944	0.551881	0.173126	0.29469	4.4538	0.652805	0.249635
PR2	-533.814	-534.43	-534.613	-534.672	-534.693	-534.493	-534.716	-534.715		0	0.11086	0.307196	0.406166	0.432096	0.110035	0.460266	0.449959		0.331693		PR2	-534.709			PR2	0.331693	0.220833	0.0244967	0.0744729	0.100403	0.221658	0.128573	0.118266
PR3	-533.812	-534.429	-534.612	-534.672	-534.693	-534.492	-534.716	-534.714		1.29593	0.698888	0.641869	0.525719	0.519573	0.974985	0.343898	0.586435		0.526109		PR3	-534.709			PR3	0.76982	0.172779	0.11576	0.000390447	0.00653583	0.448876	0.182211	0.060326
		NormalPNO DLPNO-CCSD(T)/aug-cc-pVNZ//wb97xd7xd/6-31++G**								∆Eel	NormalPNO DLPNO-CCSD(T)/aug-cc-pVNZ//wb97xd7xd/6-31++G**														NormalPNO DLPNO-CCSD(T)/aug-cc-pVNZ//wb97xd7xd/6-31++G**
	aug-cc-pVDZ	aug-cc-pVTZ	aug-cc-pVQZ	aug-cc-pV5Z	aug-cc-pV6Z	DTQ	TQ5	Q56		D	T	Q	5	6	DTQ	TQ5	Q56								Structure	D	T	Q	5	6	DTQ	TQ5	Q56
PR1	-534.008	-534.486	-534.633	-534.681	-534.698	-534.72	-534.715	-534.717		0	0	0	0	0	0	0	0								PR1	0	0	0	0	0	0	0	0
BAG	-534.005	-534.483	-534.631	-534.678	-534.695	-534.718	-534.712	-534.714		2.06697	1.8733	1.74922	1.7356	1.72861	1.55422	1.77263	1.71278								BAG	0.340538	0.146871	0.0227934	0.00917449	0.00217914	0.172213	0.0462015	0.013652
CA1	-534.005	-534.484	-534.631	-534.678	-534.695	-534.718	-534.712	-534.715		1.82381	1.75475	1.65136	1.63679	1.6167	1.49472	1.6628	1.57047								CA1	0.150895	0.0818288	0.0215617	0.0361266	0.0562159	0.178197	0.0101218	0.102452
PR15	-534.006	-534.485	-534.632	-534.679	-534.696	-534.718	-534.712	-534.715		1.05437	1.0629	1.03359	1.04575	1.04699	1.49272	1.66091	1.56796								PR15	0.0583299	0.0668576	0.0375419	0.0497042	0.0509464	0.496679	0.66487	0.571913
CH2	-534.002	-534.481	-534.629	-534.676	-534.693	-534.716	-534.71	-534.712		3.65017	3.29351	3.0431	2.99175	2.96685	2.67276	3.03021	2.91843								CH2	0.0965355	0.26012	0.510534	0.561885	0.586784	0.880872	0.523416	0.6352
CH3	-534.001	-534.481	-534.628	-534.675	-534.693	-534.716	-534.709	-534.712		4.01803	3.64802	3.33919	3.27766	3.25638	2.89142	3.3201	3.22638								CH3	0.810975	0.440965	0.132138	0.0706049	0.049328	0.31564	0.113042	0.0193244
CH4	-534.001	-534.48	-534.628	-534.675	-534.692	-534.715	-534.709	-534.712		4.1425	3.75895	3.49194	3.42987	3.40579	3.10882	3.45066	3.36778								CH4	0.458089	0.0745319	0.192473	0.254539	0.278628	0.575593	0.23375	0.31663
BI3-c	-534.001	-534.48	-534.628	-534.675	-534.692	-534.715	-534.709	-534.711		4.21314	3.89231	3.62511	3.57387	3.55352	3.21416	3.62605	3.51895								BI3-c	0.386626	0.0657914	0.201402	0.252642	0.272991	0.61235	0.200461	0.307567
PR2	-534.007	-534.486	-534.633	-534.68	-534.697	-534.72	-534.714	-534.716		0.382569	0.429768	0.422368	0.434548	0.43691	0.414162	0.455666	0.436								PR2	0.0508758	0.0980751	0.0906753	0.102856	0.105217	0.0824693	0.123974	0.104307
PR3	-534.007	-534.486	-534.633	-534.68	-534.697	-534.72	-534.714	-534.716		0.569286	0.536594	0.523226	0.521983	0.513848	0.514184	0.522844	0.492566								PR3	0.0431766	0.010485	0.00288262	0.00412651	0.0122615	0.0119249	0.00326517	0.0335433
		NormalPNO DLPNO-CCSD(T)/haug-cc-pVNZ//wb97xd7xd/6-31++G**								∆Eel	NormalPNO DLPNO-CCSD(T)/haug-cc-pVNZ//wb97xd7xd/6-31++G**														NormalPNO DLPNO-CCSD(T)/haug-cc-pVNZ//wb97xd7xd/6-31++G**
	haug-cc-pVDZ	haug-cc-pVTZ	haug-cc-pVQZ	haug-cc-pV5Z	haug-cc-pV6Z	DTQ	TQ5	Q56		D	T	Q	5	6	DTQ	TQ5	Q56								Structure	D	T	Q	5	6	DTQ	TQ5	Q56
PR1	-533.989	-534.477	-534.63	-534.679	-534.697	-534.722	-534.714	-534.717		0	0	0	0	0	0	0	0								PR1	0	0	0	0	0	0	0	0
BAG	-533.986	-534.474	-534.627	-534.676	-534.694	-534.719	-534.712	-534.714		1.73092	1.74636	1.7453	1.72897	1.7196	1.72789	1.71178	1.70266								BAG	0.00448886	0.0199279	0.0188758	0.00254304	0.00682686	0.00146109	0.0146526	0.0237698
CA1	-533.986	-534.474	-534.627	-534.676	-534.694	-534.719	-534.712	-534.715		1.59379	1.67707	1.63269	1.64559	1.61823	1.56515	1.69919	1.52521								CA1	0.0791235	0.00415463	0.040228	0.0273237	0.0546904	0.107766	0.0262699	0.147704
PR15	-533.987	-534.475	-534.628	-534.677	-534.695	-534.72	-534.713	-534.715		1.08409	1.04992	1.03821	1.04839	1.0399	1.03912	1.07736	1.00857								PR15	0.0880463	0.0538725	0.0421633	0.0523495	0.0438586	0.0430781	0.0813205	0.0125247
CH2	-533.985	-534.472	-534.625	-534.674	-534.692	-534.717	-534.71	-534.712		2.68976	3.04833	2.97322	2.95762	2.9328	2.85133	2.98867	2.86347								CH2	0.863873	0.505304	0.580411	0.596008	0.620828	0.702298	0.564957	0.690159
CH3	-533.984	-534.472	-534.624	-534.674	-534.692	-534.717	-534.709	-534.712		3.03688	3.37108	3.30805	3.24913	3.21411	3.2055	3.18669	3.14522								CH3	0.170172	0.164027	0.100991	0.0420711	0.00704926	0.00155801	0.0203666	0.0618351
CH4	-533.984	-534.471	-534.624	-534.673	-534.691	-534.717	-534.709	-534.712		3.23044	3.52004	3.44357	3.39545	3.36973	3.33399	3.36192	3.31815								CH4	0.45397	0.164378	0.240842	0.28896	0.314681	0.350419	0.322492	0.366267
BI3-c	-533.983	-534.471	-534.624	-534.673	-534.691	-534.716	-534.709	-534.711		3.48876	3.6268	3.55874	3.53962	3.51791	3.42452	3.56434	3.46348								BI3-c	0.337754	0.199713	0.267778	0.286889	0.308602	0.40199	0.262177	0.363034
PR2	-533.988	-534.476	-534.629	-534.678	-534.696	-534.721	-534.714	-534.716		0.376212	0.404487	0.426172	0.443193	0.437598	0.453768	0.470308	0.409263								PR2	0.0445196	0.0727944	0.0944788	0.1115	0.105905	0.122076	0.138616	0.0775698
PR3	-533.988	-534.476	-534.629	-534.678	-534.696	-534.721	-534.713	-534.716		0.574575	0.561429	0.511747	0.519286	0.512572	0.451058	0.556688	0.489041								PR3	0.0484664	0.03532	0.014362	0.00682304	0.0135369	0.0750509	0.030579	0.0370682
			Greg Tschumper df-MP2 Structures
		NormalPNO DLPNO-CCSD(T)/haug-cc-pVNZ//df-MP2/haug-cc-pVTZ								∆Eel	NormalPNO DLPNO-CCSD(T)/haug-cc-pVNZ//df-MP2/haug-cc-pVTZ														NormalPNO DLPNO-CCSD(T)/haug-cc-pVNZ//df-MP2/haug-cc-pVTZ
	haug-cc-pVDZ	haug-cc-pVTZ	haug-cc-pVQZ	haug-cc-pV5Z	haug-cc-pV6Z	DTQ	TQ5	Q56		D	T	Q	5	6	DTQ	TQ5	Q56								Structure	D	T	Q	5	6	DTQ	TQ5	Q56
PR1	-533.99	-534.478	-534.63	-534.679	-534.697	-534.722	-534.715	-534.717		0	0	0	0	0	0	0	0								PR1	0	0	0	0	0	0	0	0
BAG	-533.987	-534.475	-534.628	-534.677	-534.695	-534.72	-534.712	-534.715		1.72253	1.69349	1.71843	1.74047	1.71854	1.75483	1.79212	1.63581								BAG	0.00390125	0.0329388	0.00799645	0.0140473	0.00788667	0.028406	0.0656902	0.0906184
CA1	-533.987	-534.475	-534.628	-534.677	-534.695	-534.72	-534.712	-534.715		1.57094	1.62425	1.60832	1.62219	1.60062	1.59343	1.66559	1.52411								CA1	0.101979	0.0486697	0.0645956	0.0507241	0.0722937	0.0794842	0.00732478	0.148813
PR15	-533.988	-534.476	-534.629	-534.678	-534.696	-534.721	-534.713	-534.716		1.06765	1.02335	1.00291	1.02671	1.0158	0.996853	1.08813	0.967932								PR15	0.0716088	0.0273046	0.00686353	0.0306686	0.0197547	0.000808649	0.0920837	0.028112
CH2	-533.985	-534.472	-534.625	-534.674	-534.692	-534.717	-534.71	-534.712		3.13203	3.42553	3.35191	3.32993	3.28307	3.25157	3.34656	3.15356								CH2	0.421597	0.128104	0.201723	0.223696	0.270556	0.302061	0.207067	0.400073
CH3	-533.986	-534.473	-534.626	-534.675	-534.693	-534.718	-534.71	-534.713		2.77004	3.06339	3.0208	2.99063	2.95146	2.96666	2.97776	2.84942								CH3	0.437018	0.143664	0.186252	0.216426	0.255594	0.240393	0.229293	0.357639
CH4	-533.985	-534.472	-534.625	-534.674	-534.692	-534.717	-534.709	-534.712		3.30091	3.55651	3.48666	3.45585	3.41838	3.40054	3.45235	3.32296								CH4	0.383507	0.127905	0.19775	0.228567	0.266033	0.28387	0.232064	0.361456
BI3-c	-533.984	-534.472	-534.624	-534.674	-534.692	-534.717	-534.709	-534.712		3.59822	3.68221	3.65647	3.63009	3.58825	3.59768	3.62244	3.48189								BI3-c	0.228293	0.144304	0.17004	0.196427	0.238261	0.228835	0.204079	0.344621
PR2	-533.989	-534.477	-534.63	-534.679	-534.697	-534.722	-534.714	-534.717		0.364141	0.32691	0.384609	0.414707	0.408061	0.477798	0.454112	0.368767								PR2	0.0324482	0.00478239	0.0529162	0.0830142	0.0763687	0.146105	0.122419	0.0370744
PR3	-533.989	-534.477	-534.63	-534.679	-534.697	-534.722	-534.714	-534.717		0.552378	0.535357	0.487694	0.475164	0.458689	0.430694	0.47267	0.42002								PR3	0.0262689	0.00924768	0.0384149	0.0509446	0.0674196	0.095415	0.0534394	0.106089
			Greg Tschumper df-MP2 Structures
		NormalPNO DLPNO-CCSD(T)-haug-cc-pVNZ//CCSD_t:MP2/haug-cc-pVTZ								∆Eel	NormalPNO DLPNO-CCSD(T)-haug-cc-pVNZ//CCSD_t:MP2/haug-cc-pVTZ														NormalPNO DLPNO-CCSD(T)-haug-cc-pVNZ//CCSD_t:MP2/haug-cc-pVTZ
	haug-cc-pVDZ	haug-cc-pVTZ	haug-cc-pVQZ	haug-cc-pV5Z	haug-cc-pV6Z	DTQ	TQ5	Q56		D	T	Q	5	6	DTQ	TQ5	Q56								Structure	D	T	Q	5	6	DTQ	TQ5	Q56
PR1	-533.99	-534.478	-534.63	-534.68	-534.698	-534.723	-534.715	-534.718		0	0	0	0	0	0	0	0								PR1	0	0	0	0	0	0	0	0
BAG	-533.987	-534.475	-534.628	-534.677	-534.695	-534.72	-534.712	-534.715		1.71547	1.73953	1.72057	1.72755	1.71667	1.68731	1.76622	1.67672								BAG	0.0109531	0.0130992	0.00585865	0.0011238	0.00975405	0.0391169	0.0397911	0.0497091
CA1	-533.988	-534.475	-534.628	-534.677	-534.695	-534.72	-534.712	-534.715		1.55281	1.65257	1.62718	1.61771	1.60736	1.59338	1.6174	1.57962								CA1	0.120112	0.0203478	0.0457385	0.0552112	0.0655573	0.0795369	0.0555205	0.0932985
PR15	-533.988	-534.476	-534.629	-534.678	-534.696	-534.721	-534.713	-534.716		1.06853	1.01277	1.02177	1.01106	1.00574	1.05442	0.98896	1.00077								PR15	0.0724851	0.0167302	0.02573	0.0150147	0.00969787	0.0583793	0.00708449	0.00472338
CH2	-533.985	-534.472	-534.625	-534.674	-534.692	-534.717	-534.71	-534.713		3.09467	3.44105	3.39612	3.35012	3.30208	3.3335	3.30465	3.18869								CH2	0.458965	0.112576	0.157509	0.203509	0.251551	0.220132	0.248985	0.36494
CH3	-533.986	-534.473	-534.626	-534.675	-534.693	-534.718	-534.71	-534.713		2.73691	3.11183	3.0261	2.98421	2.95881	2.90512	2.96522	2.90595								CH3	0.470145	0.0952263	0.18096	0.222846	0.24825	0.30194	0.241833	0.301101
CH4	-533.985	-534.472	-534.625	-534.674	-534.692	-534.717	-534.71	-534.712		3.26741	3.60858	3.50726	3.45209	3.42308	3.36841	3.41335	3.36769								CH4	0.417008	0.0758384	0.177155	0.232322	0.261331	0.316001	0.271065	0.316726
BI3-c	-533.984	-534.472	-534.625	-534.674	-534.692	-534.717	-534.709	-534.712		3.56485	3.67879	3.70203	3.6802	3.66431	3.70934	3.66145	3.62991								BI3-c	0.261666	0.147725	0.124484	0.146313	0.162208	0.11717	0.165061	0.196602
PR2	-533.989	-534.477	-534.63	-534.679	-534.697	-534.722	-534.714	-534.717		0.366182	0.35815	0.380036	0.397171	0.393108	0.415287	0.423621	0.370678								PR2	0.0344892	0.0264575	0.0483435	0.0654782	0.0614152	0.0835945	0.0919279	0.0389853
PR3	-533.989	-534.477	-534.63	-534.679	-534.697	-534.722	-534.714	-534.717		0.578582	0.555477	0.553817	0.521579	0.502686	0.561186	0.459809	0.471779								PR3	0.0524728	0.0293678	0.0277079	0.00453	0.0234228	0.035077	0.0662996	0.0543305
			Greg Tschumper df-MP2 Structures
		TightPNO DLPNO-CCSD(T)-haug-cc-pVNZ//CCSD_t:MP2/haug-cc-pVTZ								∆Eel	TightPNO DLPNO-CCSD(T)-haug-cc-pVNZ//CCSD_t:MP2/haug-cc-pVTZ														TightPNO DLPNO-CCSD(T)-haug-cc-pVNZ//CCSD_t:MP2/haug-cc-pVTZ
	haug-cc-pVDZ	haug-cc-pVTZ	haug-cc-pVQZ	haug-cc-pV5Z	haug-cc-pV6Z	DTQ	TQ5	Q56		D	T	Q	5	6	DTQ	TQ5	Q56								Structure	D	T	Q	5	6	DTQ	TQ5	Q56
PR1	-533.992	-534.48	-534.632	-534.68	-534.697	-534.723	-534.713	-534.714		0	0	0	0	0	0	0	0								PR1	0	0	0	0	0	0	0	0
BAG	-533.989	-534.477	-534.629	-534.677	-534.694	-534.72	-534.711	-534.711		1.76674	1.71629	1.69859	1.69061	1.68395	1.68094	1.69773	1.66599								BAG	0.040309	0.0101333	0.027836	0.0358198	0.0424802	0.0454878	0.0286964	0.0604385
CA1	-533.99	-534.477	-534.629	-534.677	-534.694	-534.721	-534.711	-534.712		1.57122	1.64049	1.61596	1.60777	1.60398	1.58816	1.61037	1.59241								CA1	0.101694	0.0324293	0.0569599	0.0651526	0.0689353	0.0847556	0.0625487	0.080506
PR15	-533.99	-534.478	-534.63	-534.678	-534.695	-534.721	-534.712	-534.713		1.10543	1.00286	1.00151	0.999121	0.991011	1.02874	0.999059	0.968982								PR15	0.109383	0.00681996	0.00546391	0.00307687	0.00503369	0.0326909	0.00301498	0.0270629
CH2	-533.987	-534.474	-534.626	-534.674	-534.691	-534.718	-534.708	-534.709		3.19282	3.48143	3.40959	3.36636	3.35382	3.3189	3.33869	3.33671								CH2	0.360807	0.0722052	0.144045	0.187266	0.199809	0.234725	0.214936	0.216924
CH3	-533.988	-534.475	-534.627	-534.675	-534.692	-534.718	-534.709	-534.709		2.82829	3.14602	3.05733	3.00808	3.00081	2.94203	2.97575	3.00173								CH3	0.378769	0.0610373	0.149723	0.19898	0.206244	0.265027	0.231302	0.205329
CH4	-533.987	-534.474	-534.626	-534.674	-534.691	-534.718	-534.708	-534.709		3.38678	3.63779	3.5354	3.48734	3.47571	3.41162	3.4637	3.46319								CH4	0.297636	0.046624	0.14901	0.197078	0.208702	0.272793	0.220713	0.221224
BI3-c	-533.986	-534.474	-534.626	-534.674	-534.691	-534.717	-534.708	-534.708		3.66459	3.71305	3.71816	3.6856	3.67518	3.71186	3.65286	3.66168								BI3-c	0.161923	0.113466	0.108351	0.140916	0.151329	0.114656	0.173651	0.164837
PR2	-533.992	-534.479	-534.631	-534.679	-534.696	-534.723	-534.713	-534.714		0.386449	0.328211	0.339147	0.343698	0.342717	0.368108	0.349266	0.336969								PR2	0.0547565	0.00348203	0.00745421	0.0120055	0.0110241	0.0364149	0.0175733	0.00527622
PR3	-533.991	-534.479	-534.631	-534.679	-534.696	-534.722	-534.713	-534.713		0.562051	0.558146	0.527456	0.518851	0.514947	0.490527	0.518	0.50838								PR3	0.0359418	0.0320368	0.00134658	0.00725846	0.0111616	0.0355824	0.00810891	0.0177285
