# Supplementary material for: Reliable Structures and Electronic Energies of Small Water Clusters Using Density Functional and Local Correlation Coupled Cluster Model Chemistries
Source: J Phys Chem A. 2025 Sep 25;129(40):9291–302. doi: 10.1021/acs.jpca.5c04923 (PMC12516732; doi:10.1021/acs.jpca.5c04923)
Supplement: Supplementary file 2 [file jp5c04923_si_002.zip]

Archive with 230 entries (209 files):
- XYZ_Coordinates/
- __MACOSX/._XYZ_Coordinates
- XYZ_Coordinates/.DS_Store
- __MACOSX/XYZ_Coordinates/._.DS_Store
- XYZ_Coordinates/7/
- __MACOSX/XYZ_Coordinates/._7
- XYZ_Coordinates/6/
- __MACOSX/XYZ_Coordinates/._6
- XYZ_Coordinates/4/
- __MACOSX/XYZ_Coordinates/._4
- XYZ_Coordinates/3/
- __MACOSX/XYZ_Coordinates/._3
- XYZ_Coordinates/5/
- __MACOSX/XYZ_Coordinates/._5
- XYZ_Coordinates/7/wb97xd/
- __MACOSX/XYZ_Coordinates/7/._wb97xd
- XYZ_Coordinates/7/dfmp2/
- __MACOSX/XYZ_Coordinates/7/._dfmp2
- XYZ_Coordinates/7/ccsdt_mp2/
- __MACOSX/XYZ_Coordinates/7/._ccsdt_mp2
- XYZ_Coordinates/6/wb97xd/
- __MACOSX/XYZ_Coordinates/6/._wb97xd
- XYZ_Coordinates/6/dfmp2/
- __MACOSX/XYZ_Coordinates/6/._dfmp2
- XYZ_Coordinates/6/ccsdt_mp2/
- __MACOSX/XYZ_Coordinates/6/._ccsdt_mp2
- XYZ_Coordinates/4/wb97xd/
- __MACOSX/XYZ_Coordinates/4/._wb97xd
- XYZ_Coordinates/4/dfmp2/
- __MACOSX/XYZ_Coordinates/4/._dfmp2
- XYZ_Coordinates/4/ccsdt_mp2/
- __MACOSX/XYZ_Coordinates/4/._ccsdt_mp2
- XYZ_Coordinates/3/wb97xd/
- __MACOSX/XYZ_Coordinates/3/._wb97xd
- XYZ_Coordinates/3/dfmp2/
- __MACOSX/XYZ_Coordinates/3/._dfmp2
- XYZ_Coordinates/3/ccsdt_mp2/
- __MACOSX/XYZ_Coordinates/3/._ccsdt_mp2
- XYZ_Coordinates/5/wb97xd/
- __MACOSX/XYZ_Coordinates/5/._wb97xd
- XYZ_Coordinates/5/dfmp2/
- __MACOSX/XYZ_Coordinates/5/._dfmp2
- XYZ_Coordinates/5/ccsdt_mp2/
- __MACOSX/XYZ_Coordinates/5/._ccsdt_mp2
- XYZ_Coordinates/7/wb97xd/PR3.xyz
- __MACOSX/XYZ_Coordinates/7/wb97xd/._PR3.xyz
- XYZ_Coordinates/7/wb97xd/CH4.xyz
- __MACOSX/XYZ_Coordinates/7/wb97xd/._CH4.xyz
- XYZ_Coordinates/7/wb97xd/PR2.xyz
- __MACOSX/XYZ_Coordinates/7/wb97xd/._PR2.xyz
- XYZ_Coordinates/7/wb97xd/PR1.xyz
- __MACOSX/XYZ_Coordinates/7/wb97xd/._PR1.xyz
- XYZ_Coordinates/7/wb97xd/CH2-c.xyz
- __MACOSX/XYZ_Coordinates/7/wb97xd/._CH2-c.xyz
- XYZ_Coordinates/7/wb97xd/CH3.xyz
- __MACOSX/XYZ_Coordinates/7/wb97xd/._CH3.xyz
- XYZ_Coordinates/7/wb97xd/PR15.xyz
- __MACOSX/XYZ_Coordinates/7/wb97xd/._PR15.xyz
- XYZ_Coordinates/7/wb97xd/CA1.xyz
- __MACOSX/XYZ_Coordinates/7/wb97xd/._CA1.xyz
- XYZ_Coordinates/7/wb97xd/BAG.xyz
- __MACOSX/XYZ_Coordinates/7/wb97xd/._BAG.xyz
- XYZ_Coordinates/7/wb97xd/BI3-c.xyz
- __MACOSX/XYZ_Coordinates/7/wb97xd/._BI3-c.xyz
- XYZ_Coordinates/7/dfmp2/PR3.xyz
- __MACOSX/XYZ_Coordinates/7/dfmp2/._PR3.xyz
- XYZ_Coordinates/7/dfmp2/CH4.xyz
- __MACOSX/XYZ_Coordinates/7/dfmp2/._CH4.xyz
- XYZ_Coordinates/7/dfmp2/PR2.xyz
- __MACOSX/XYZ_Coordinates/7/dfmp2/._PR2.xyz
- XYZ_Coordinates/7/dfmp2/PR1.xyz
- __MACOSX/XYZ_Coordinates/7/dfmp2/._PR1.xyz
- XYZ_Coordinates/7/dfmp2/CH2-c.xyz
- __MACOSX/XYZ_Coordinates/7/dfmp2/._CH2-c.xyz
- XYZ_Coordinates/7/dfmp2/CH3.xyz
- __MACOSX/XYZ_Coordinates/7/dfmp2/._CH3.xyz
- XYZ_Coordinates/7/dfmp2/PR15.xyz
- __MACOSX/XYZ_Coordinates/7/dfmp2/._PR15.xyz
- XYZ_Coordinates/7/dfmp2/CA1.xyz
- __MACOSX/XYZ_Coordinates/7/dfmp2/._CA1.xyz
- XYZ_Coordinates/7/dfmp2/BAG.xyz
- __MACOSX/XYZ_Coordinates/7/dfmp2/._BAG.xyz
- XYZ_Coordinates/7/dfmp2/BI3-c.xyz
- __MACOSX/XYZ_Coordinates/7/dfmp2/._BI3-c.xyz
- XYZ_Coordinates/7/ccsdt_mp2/PR3.xyz
- __MACOSX/XYZ_Coordinates/7/ccsdt_mp2/._PR3.xyz
- XYZ_Coordinates/7/ccsdt_mp2/CH4.xyz
- __MACOSX/XYZ_Coordinates/7/ccsdt_mp2/._CH4.xyz
- XYZ_Coordinates/7/ccsdt_mp2/PR2.xyz
- __MACOSX/XYZ_Coordinates/7/ccsdt_mp2/._PR2.xyz
- XYZ_Coordinates/7/ccsdt_mp2/PR1.xyz
- __MACOSX/XYZ_Coordinates/7/ccsdt_mp2/._PR1.xyz
- XYZ_Coordinates/7/ccsdt_mp2/CH2-c.xyz
- __MACOSX/XYZ_Coordinates/7/ccsdt_mp2/._CH2-c.xyz
- XYZ_Coordinates/7/ccsdt_mp2/CH3.xyz
- __MACOSX/XYZ_Coordinates/7/ccsdt_mp2/._CH3.xyz
- XYZ_Coordinates/7/ccsdt_mp2/PR15.xyz
- __MACOSX/XYZ_Coordinates/7/ccsdt_mp2/._PR15.xyz
- XYZ_Coordinates/7/ccsdt_mp2/CA1.xyz
- __MACOSX/XYZ_Coordinates/7/ccsdt_mp2/._CA1.xyz
- XYZ_Coordinates/7/ccsdt_mp2/BAG.xyz
- __MACOSX/XYZ_Coordinates/7/ccsdt_mp2/._BAG.xyz
- XYZ_Coordinates/7/ccsdt_mp2/BI3-c.xyz
- __MACOSX/XYZ_Coordinates/7/ccsdt_mp2/._BI3-c.xyz
- XYZ_Coordinates/6/wb97xd/BOAT1-c.xyz
- __MACOSX/XYZ_Coordinates/6/wb97xd/._BOAT1-c.xyz
- XYZ_Coordinates/6/wb97xd/CAGE.xyz
- __MACOSX/XYZ_Coordinates/6/wb97xd/._CAGE.xyz
- XYZ_Coordinates/6/wb97xd/BOOK2.xyz
- __MACOSX/XYZ_Coordinates/6/wb97xd/._BOOK2.xyz
- XYZ_Coordinates/6/wb97xd/BOOK1.xyz
- __MACOSX/XYZ_Coordinates/6/wb97xd/._BOOK1.xyz
- XYZ_Coordinates/6/wb97xd/CYCLIC.xyz
- __MACOSX/XYZ_Coordinates/6/wb97xd/._CYCLIC.xyz
- XYZ_Coordinates/6/wb97xd/PRISM.xyz
- __MACOSX/XYZ_Coordinates/6/wb97xd/._PRISM.xyz
- XYZ_Coordinates/6/wb97xd/BOAT2.xyz
- __MACOSX/XYZ_Coordinates/6/wb97xd/._BOAT2.xyz
- XYZ_Coordinates/6/wb97xd/BAG.xyz
- __MACOSX/XYZ_Coordinates/6/wb97xd/._BAG.xyz
- XYZ_Coordinates/6/dfmp2/BOAT1-c.xyz
- __MACOSX/XYZ_Coordinates/6/dfmp2/._BOAT1-c.xyz
- XYZ_Coordinates/6/dfmp2/CAGE.xyz
- __MACOSX/XYZ_Coordinates/6/dfmp2/._CAGE.xyz
- XYZ_Coordinates/6/dfmp2/BOOK2.xyz
- __MACOSX/XYZ_Coordinates/6/dfmp2/._BOOK2.xyz
- XYZ_Coordinates/6/dfmp2/BOOK1.xyz
- __MACOSX/XYZ_Coordinates/6/dfmp2/._BOOK1.xyz
- XYZ_Coordinates/6/dfmp2/CYCLIC.xyz
- __MACOSX/XYZ_Coordinates/6/dfmp2/._CYCLIC.xyz
- XYZ_Coordinates/6/dfmp2/PRISM.xyz
- __MACOSX/XYZ_Coordinates/6/dfmp2/._PRISM.xyz
- XYZ_Coordinates/6/dfmp2/BOAT2.xyz
- __MACOSX/XYZ_Coordinates/6/dfmp2/._BOAT2.xyz
- XYZ_Coordinates/6/dfmp2/BAG.xyz
- __MACOSX/XYZ_Coordinates/6/dfmp2/._BAG.xyz
- XYZ_Coordinates/6/ccsdt_mp2/BOAT1-c.xyz
- __MACOSX/XYZ_Coordinates/6/ccsdt_mp2/._BOAT1-c.xyz
- XYZ_Coordinates/6/ccsdt_mp2/CAGE.xyz
- __MACOSX/XYZ_Coordinates/6/ccsdt_mp2/._CAGE.xyz
- XYZ_Coordinates/6/ccsdt_mp2/BOOK2.xyz
- __MACOSX/XYZ_Coordinates/6/ccsdt_mp2/._BOOK2.xyz
- XYZ_Coordinates/6/ccsdt_mp2/BOOK1.xyz
- __MACOSX/XYZ_Coordinates/6/ccsdt_mp2/._BOOK1.xyz
- XYZ_Coordinates/6/ccsdt_mp2/CYCLIC.xyz
- __MACOSX/XYZ_Coordinates/6/ccsdt_mp2/._CYCLIC.xyz
- XYZ_Coordinates/6/ccsdt_mp2/PRISM.xyz
- __MACOSX/XYZ_Coordinates/6/ccsdt_mp2/._PRISM.xyz
- XYZ_Coordinates/6/ccsdt_mp2/BOAT2.xyz
- __MACOSX/XYZ_Coordinates/6/ccsdt_mp2/._BOAT2.xyz
- XYZ_Coordinates/6/ccsdt_mp2/BAG.xyz
- __MACOSX/XYZ_Coordinates/6/ccsdt_mp2/._BAG.xyz
- XYZ_Coordinates/4/wb97xd/Ci.xyz
- __MACOSX/XYZ_Coordinates/4/wb97xd/._Ci.xyz
- XYZ_Coordinates/4/wb97xd/S4.xyz
- __MACOSX/XYZ_Coordinates/4/wb97xd/._S4.xyz
- XYZ_Coordinates/4/wb97xd/D2h_dd_da.xyz
- __MACOSX/XYZ_Coordinates/4/wb97xd/._D2h_dd_da.xyz
- XYZ_Coordinates/4/dfmp2/Ci.xyz
- __MACOSX/XYZ_Coordinates/4/dfmp2/._Ci.xyz
- XYZ_Coordinates/4/dfmp2/S4.xyz
- __MACOSX/XYZ_Coordinates/4/dfmp2/._S4.xyz
- XYZ_Coordinates/4/dfmp2/D2d_dd_da.xyz
- __MACOSX/XYZ_Coordinates/4/dfmp2/._D2d_dd_da.xyz
- XYZ_Coordinates/4/ccsdt_mp2/Ci.xyz
- __MACOSX/XYZ_Coordinates/4/ccsdt_mp2/._Ci.xyz
- XYZ_Coordinates/4/ccsdt_mp2/S4.xyz
- __MACOSX/XYZ_Coordinates/4/ccsdt_mp2/._S4.xyz
- XYZ_Coordinates/4/ccsdt_mp2/D2h_dd_da.xyz
- __MACOSX/XYZ_Coordinates/4/ccsdt_mp2/._D2h_dd_da.xyz
- XYZ_Coordinates/3/wb97xd/C1-c.xyz
- __MACOSX/XYZ_Coordinates/3/wb97xd/._C1-c.xyz
- XYZ_Coordinates/3/wb97xd/C3.xyz
- __MACOSX/XYZ_Coordinates/3/wb97xd/._C3.xyz
- XYZ_Coordinates/3/dfmp2/C1-c.xyz
- __MACOSX/XYZ_Coordinates/3/dfmp2/._C1-c.xyz
- XYZ_Coordinates/3/dfmp2/C3.xyz
- __MACOSX/XYZ_Coordinates/3/dfmp2/._C3.xyz
- XYZ_Coordinates/3/ccsdt_mp2/C1-c.xyz
- __MACOSX/XYZ_Coordinates/3/ccsdt_mp2/._C1-c.xyz
- XYZ_Coordinates/3/ccsdt_mp2/C3.xyz
- __MACOSX/XYZ_Coordinates/3/ccsdt_mp2/._C3.xyz
- XYZ_Coordinates/5/wb97xd/FR-B-c.xyz
- __MACOSX/XYZ_Coordinates/5/wb97xd/._FR-B-c.xyz
- XYZ_Coordinates/5/wb97xd/Cyclic-c.xyz
- __MACOSX/XYZ_Coordinates/5/wb97xd/._Cyclic-c.xyz
- XYZ_Coordinates/5/wb97xd/CA-C-c.xyz
- __MACOSX/XYZ_Coordinates/5/wb97xd/._CA-C-c.xyz
- XYZ_Coordinates/5/wb97xd/CA-A-c.xyz
- __MACOSX/XYZ_Coordinates/5/wb97xd/._CA-A-c.xyz
- XYZ_Coordinates/5/wb97xd/CycBent.xyz
- __MACOSX/XYZ_Coordinates/5/wb97xd/._CycBent.xyz
- XYZ_Coordinates/5/wb97xd/FR-C-c.xyz
- __MACOSX/XYZ_Coordinates/5/wb97xd/._FR-C-c.xyz
- XYZ_Coordinates/5/wb97xd/CA-B.xyz
- __MACOSX/XYZ_Coordinates/5/wb97xd/._CA-B.xyz
- XYZ_Coordinates/5/wb97xd/FR-A.xyz
- __MACOSX/XYZ_Coordinates/5/wb97xd/._FR-A.xyz
- XYZ_Coordinates/5/dfmp2/FR-B-c.xyz
- __MACOSX/XYZ_Coordinates/5/dfmp2/._FR-B-c.xyz
- XYZ_Coordinates/5/dfmp2/Cyclic-c.xyz
- __MACOSX/XYZ_Coordinates/5/dfmp2/._Cyclic-c.xyz
- XYZ_Coordinates/5/dfmp2/CA-C-c.xyz
- __MACOSX/XYZ_Coordinates/5/dfmp2/._CA-C-c.xyz
- XYZ_Coordinates/5/dfmp2/CA-A-c.xyz
- __MACOSX/XYZ_Coordinates/5/dfmp2/._CA-A-c.xyz
- XYZ_Coordinates/5/dfmp2/CycBent.xyz
- __MACOSX/XYZ_Coordinates/5/dfmp2/._CycBent.xyz
- XYZ_Coordinates/5/dfmp2/FR-C-c.xyz
- __MACOSX/XYZ_Coordinates/5/dfmp2/._FR-C-c.xyz
- XYZ_Coordinates/5/dfmp2/CA-B.xyz
- __MACOSX/XYZ_Coordinates/5/dfmp2/._CA-B.xyz
- XYZ_Coordinates/5/dfmp2/FR-A.xyz
- __MACOSX/XYZ_Coordinates/5/dfmp2/._FR-A.xyz
- XYZ_Coordinates/5/ccsdt_mp2/FR-B-c.xyz
- __MACOSX/XYZ_Coordinates/5/ccsdt_mp2/._FR-B-c.xyz
- XYZ_Coordinates/5/ccsdt_mp2/Cyclic-c.xyz
- __MACOSX/XYZ_Coordinates/5/ccsdt_mp2/._Cyclic-c.xyz
- XYZ_Coordinates/5/ccsdt_mp2/CA-C-c.xyz
- __MACOSX/XYZ_Coordinates/5/ccsdt_mp2/._CA-C-c.xyz
- XYZ_Coordinates/5/ccsdt_mp2/CA-A-c.xyz
- __MACOSX/XYZ_Coordinates/5/ccsdt_mp2/._CA-A-c.xyz
- XYZ_Coordinates/5/ccsdt_mp2/CycBent.xyz
- __MACOSX/XYZ_Coordinates/5/ccsdt_mp2/._CycBent.xyz
- XYZ_Coordinates/5/ccsdt_mp2/FR-C-c.xyz
- __MACOSX/XYZ_Coordinates/5/ccsdt_mp2/._FR-C-c.xyz
- XYZ_Coordinates/5/ccsdt_mp2/CA-B.xyz
- __MACOSX/XYZ_Coordinates/5/ccsdt_mp2/._CA-B.xyz
- XYZ_Coordinates/5/ccsdt_mp2/FR-A.xyz
- __MACOSX/XYZ_Coordinates/5/ccsdt_mp2/._FR-A.xyz
