# Supplementary material for: Reliable Structures and Electronic Energies of Small Water Clusters Using Density Functional and Local Correlation Coupled Cluster Model Chemistries
Source: J Phys Chem A. 2025 Sep 25;129(40):9291–302. doi: 10.1021/acs.jpca.5c04923 (PMC12516732; doi:10.1021/acs.jpca.5c04923)
Supplement: Supplementary file 2 [file jp5c04923_si_002.zip › XYZ_Coordinates/7/wb97xd/PR3.xyz]

21
PR3
O         -0.92811        0.55359        1.70533
O          1.19859       -1.70305       -1.01343
O          2.39859        0.80851       -0.25173
O          0.05789        2.11169       -0.45329
O         -1.07339       -0.15285       -1.77374
O          1.19694       -0.95276        1.59999
O         -2.92469       -0.51475        0.16165
H         -0.72120        1.27247        1.08334
H         -1.72634        0.12330        1.33662
H          1.16108       -1.70513       -0.03459
H          1.34574       -2.60549       -1.30474
H          2.24568        0.32919        0.58104
H          2.33858        0.10830       -0.91668
H          0.07915        3.05071       -0.65047
H          0.98940        1.78720       -0.41565
H         -0.31354       -0.73947       -1.61873
H         -0.76637        0.73143       -1.51191
H          0.35330       -0.42224        1.71474
H          1.42245       -1.32828        2.45371
H         -3.45103       -1.31529        0.13164
H         -2.36338       -0.48979       -0.64657

-533.9880778	-534.4761647	-534.6289129	-534.6779335	-534.6960259
