# Supplementary material for: Reliable Structures and Electronic Energies of Small Water Clusters Using Density Functional and Local Correlation Coupled Cluster Model Chemistries
Source: J Phys Chem A. 2025 Sep 25;129(40):9291–302. doi: 10.1021/acs.jpca.5c04923 (PMC12516732; doi:10.1021/acs.jpca.5c04923)
Supplement: Supplementary file 2 [file jp5c04923_si_002.zip › XYZ_Coordinates/7/wb97xd/CH4.xyz]

21
CH4
O          1.58102        2.29428        0.03686
O         -0.65495        1.32061        1.08435
O          3.00799        0.21866       -0.84789
O          1.90225       -2.06157       -0.00389
O         -0.47848       -1.53241        1.06319
O         -2.51282       -1.41555       -0.80715
O         -2.96494        1.28094       -0.46158
H         -2.92966        0.33630       -0.71323
H         -1.78586       -1.55636       -0.16851
H          1.95008        2.90688        0.67676
H          0.72304        1.97244        0.41794
H          2.59911       -2.55479        0.43435
H          2.31950       -1.23059       -0.34181
H          3.12237        0.35801       -1.79064
H          2.52416        1.01134       -0.50696
H         -2.26577       -1.87996       -1.60969
H         -1.48018        1.45773        0.57866
H         -0.58066        0.35774        1.19051
H         -0.62533       -2.02491        1.87423
H          0.41883       -1.77798        0.72301
H         -3.03032        1.78445       -1.27566

-533.9838454	-534.4714499	-534.6242408	-534.6733501	-534.6914728
