# Supplementary material for: Reliable Structures and Electronic Energies of Small Water Clusters Using Density Functional and Local Correlation Coupled Cluster Model Chemistries
Source: J Phys Chem A. 2025 Sep 25;129(40):9291–302. doi: 10.1021/acs.jpca.5c04923 (PMC12516732; doi:10.1021/acs.jpca.5c04923)
Supplement: Supplementary file 2 [file jp5c04923_si_002.zip › XYZ_Coordinates/7/wb97xd/PR2.xyz]

21
PR2
O         -0.93640       -1.30505       -1.52499
O         -1.05424        1.44463       -1.24978
O         -0.32949       -0.17642        1.90763
O          2.78822        0.14233       -0.39258
O          0.90348        1.93526        0.42510
O          1.19741       -1.91073        0.26916
O         -2.61625       -0.14455        0.50033
H         -1.69900       -1.27133       -0.92738
H         -0.21252       -1.67514       -0.99342
H         -0.85855        0.54609       -1.58952
H         -1.84349        1.27930       -0.70937
H          0.19569       -0.89453        1.51294
H          0.13563        0.63668        1.64972
H          2.21892        0.88966       -0.10900
H          2.99925        0.29427       -1.31704
H          1.03776        2.86794        0.60841
H          0.16184        1.85497       -0.24113
H          1.88726       -1.25954       -0.00202
H          1.64331       -2.72914        0.49847
H         -1.86176       -0.16793        1.13804
H         -3.42613       -0.25508        1.00241

-533.9883939	-534.4764148	-534.6290493	-534.6780548	-534.6961454
