# Supplementary material for: Reliable Structures and Electronic Energies of Small Water Clusters Using Density Functional and Local Correlation Coupled Cluster Model Chemistries
Source: J Phys Chem A. 2025 Sep 25;129(40):9291–302. doi: 10.1021/acs.jpca.5c04923 (PMC12516732; doi:10.1021/acs.jpca.5c04923)
Supplement: Supplementary file 2 [file jp5c04923_si_002.zip › XYZ_Coordinates/7/wb97xd/PR1.xyz]

21
PR1
O          1.10748       -0.99728        1.59861
O         -0.94350        0.62158        1.69887
O          1.10673       -1.72422       -1.03058
O         -1.06374       -0.05045       -1.78978
O          2.42935        0.70142       -0.21153
O          0.17115        2.13402       -0.43482
O         -2.83171       -0.63736        0.16473
H          0.29463       -0.42412        1.71879
H          1.28482       -1.42762        2.43776
H          2.24045        0.22006        0.61305
H          2.35269        0.01187       -0.88585
H          1.15606       -2.63784       -1.32061
H          1.03554       -1.72576       -0.05354
H          1.07854        1.74629       -0.38347
H          0.26259        3.06975       -0.62750
H         -0.33108       -0.67782       -1.66124
H         -0.71234        0.80886       -1.50208
H         -1.73225        0.19847        1.29999
H         -0.68880        1.32620        1.07902
H         -3.73918       -0.39018       -0.02368
H         -2.30774       -0.47975       -0.65455

-533.9889934	-534.4770594	-534.6297284	-534.6787611	-534.6968428
