# Supplementary material for: Reliable Structures and Electronic Energies of Small Water Clusters Using Density Functional and Local Correlation Coupled Cluster Model Chemistries
Source: J Phys Chem A. 2025 Sep 25;129(40):9291–302. doi: 10.1021/acs.jpca.5c04923 (PMC12516732; doi:10.1021/acs.jpca.5c04923)
Supplement: Supplementary file 2 [file jp5c04923_si_002.zip › XYZ_Coordinates/7/wb97xd/CH2-c.xyz]

21
CH2-c
O          2.56208        1.61916       -0.80159
O         -1.36078       -2.22805       -0.34827
O          2.94822       -1.07210       -0.43292
O         -2.09149        2.00635        0.21637
O          0.41041        1.45182        0.96929
O          0.68534       -1.39701        1.10809
O         -3.16545       -0.27943       -0.66446
H          2.42897        1.82071       -1.73034
H          2.81445        0.67412       -0.75586
H         -1.17806       -2.58355       -1.22113
H         -2.04928       -1.52819       -0.46772
H          2.20419       -1.29745        0.16137
H          3.74852       -1.39831       -0.01548
H         -1.15523        1.85913        0.50502
H         -2.10834        2.83359       -0.26876
H          1.14152        1.66489        0.35784
H          0.48900        0.49699        1.13086
H          0.62565       -1.83423        1.96100
H         -0.07272       -1.73349        0.56113
H         -4.00014       -0.37454       -0.19991
H         -2.79516        0.59445       -0.39005

-533.984707	-534.4722016	-534.6249903	-534.6740478	-534.6921691
