# Supplementary material for: Reliable Structures and Electronic Energies of Small Water Clusters Using Density Functional and Local Correlation Coupled Cluster Model Chemistries
Source: J Phys Chem A. 2025 Sep 25;129(40):9291–302. doi: 10.1021/acs.jpca.5c04923 (PMC12516732; doi:10.1021/acs.jpca.5c04923)
Supplement: Supplementary file 2 [file jp5c04923_si_002.zip › XYZ_Coordinates/7/wb97xd/CH3.xyz]

21
CH3
O         -2.80812        1.38619       -0.66797
O          3.02737        0.05509       -0.86115
O          1.73940       -2.13059       -0.03922
O         -0.55472       -1.45226        1.11763
O         -2.64152       -1.35121       -0.69226
O         -0.58454        1.41092        0.99499
O          1.78614        2.21365        0.09267
H         -2.86635        0.41385       -0.77032
H         -3.66504        1.68147       -0.35269
H          2.61958        0.87570       -0.48838
H          3.11283        0.20560       -1.80541
H          2.22229       -1.33178       -0.36951
H          2.40210       -2.70837        0.34521
H         -0.67083       -1.89715        1.96047
H          0.31359       -1.74891        0.74272
H         -2.39969       -1.80772       -1.50149
H         -1.90724       -1.49570       -0.06243
H         -0.56463        0.45151        1.14594
H         -1.36105        1.56115        0.42034
H          2.17131        2.77909        0.76526
H          0.88096        1.96697        0.41278

-533.9841538	-534.4716873	-534.6244567	-534.6735832	-534.6917208
