# Supplementary material for: Reliable Structures and Electronic Energies of Small Water Clusters Using Density Functional and Local Correlation Coupled Cluster Model Chemistries
Source: J Phys Chem A. 2025 Sep 25;129(40):9291–302. doi: 10.1021/acs.jpca.5c04923 (PMC12516732; doi:10.1021/acs.jpca.5c04923)
Supplement: Supplementary file 2 [file jp5c04923_si_002.zip › XYZ_Coordinates/7/wb97xd/PR15.xyz]

21
PR15
O          2.57595       -0.11802        0.68750
O         -1.18010       -1.91223        0.15872
O          1.09961       -1.33531       -1.47288
O          1.17857        1.41613       -1.24664
O          0.17523       -0.12701        1.89984
O         -2.82591        0.12339       -0.44624
O         -0.90703        1.93947        0.24615
H          3.34418       -0.20204        1.25578
H          1.77362       -0.13134        1.26287
H         -1.56911       -2.78606        0.23705
H         -1.89516       -1.28736       -0.10440
H          1.79282       -1.28715       -0.79743
H          0.30995       -1.65422       -1.00553
H          1.90806        1.25262       -0.62723
H          1.02378        0.51915       -1.60985
H         -0.25969        0.67229        1.55834
H         -0.30098       -0.86700        1.48558
H         -2.23409        0.88022       -0.24646
H         -3.66050        0.29768       -0.00566
H         -1.03583        2.88435        0.35725
H         -0.12765        1.81760       -0.37191

-533.9872658	-534.4753863	-534.6280739	-534.6770903	-534.6951856
