# Supplementary material for: Reliable Structures and Electronic Energies of Small Water Clusters Using Density Functional and Local Correlation Coupled Cluster Model Chemistries
Source: J Phys Chem A. 2025 Sep 25;129(40):9291–302. doi: 10.1021/acs.jpca.5c04923 (PMC12516732; doi:10.1021/acs.jpca.5c04923)
Supplement: Supplementary file 2 [file jp5c04923_si_002.zip › XYZ_Coordinates/7/wb97xd/CA1.xyz]

21
CA1
O         -1.30159        0.30234       -1.62264
O          1.37538        1.06362        1.32526
O          2.76790       -0.68673       -0.24343
O         -2.93828       -0.10069        0.55093
O          0.09621        2.30594       -0.60285
O          0.44721       -1.86380       -0.93661
O         -0.59914       -1.02111        1.58135
H         -2.04184        0.16644       -0.99727
H         -0.75430       -0.49679       -1.54796
H          1.61991        1.62198        2.06671
H          0.92995        1.63623        0.64584
H          2.42210       -0.03378        0.40058
H          3.30294       -0.19453       -0.87031
H         -3.68410       -0.67968        0.71910
H         -2.18079       -0.43903        1.07836
H         -0.45788        1.60349       -1.03868
H          0.41889        2.88829       -1.29276
H          1.35798       -1.51552       -0.79789
H          0.52863       -2.75914       -1.27251
H         -0.27389       -1.50525        0.80400
H          0.03087       -0.28925        1.68666

-533.9864536	-534.4743868	-534.6271266	-534.6761386	-534.694264
