# Supplementary material for: Reliable Structures and Electronic Energies of Small Water Clusters Using Density Functional and Local Correlation Coupled Cluster Model Chemistries
Source: J Phys Chem A. 2025 Sep 25;129(40):9291–302. doi: 10.1021/acs.jpca.5c04923 (PMC12516732; doi:10.1021/acs.jpca.5c04923)
Supplement: Supplementary file 2 [file jp5c04923_si_002.zip › XYZ_Coordinates/7/wb97xd/BAG.xyz]

21
BAG
O         -0.03758        1.70523       -0.25592
O         -2.72164        1.44390       -0.06112
O         -2.77707       -1.25741        0.09100
O         -0.09817       -1.78889        0.24048
O          1.10241       -0.49835       -1.68309
O          3.23272        0.13830       -0.09007
O          1.28321        0.18189        1.76650
H         -3.16513        1.96552       -0.73323
H          0.29471        1.09521       -0.93565
H          0.33789        1.36752        0.57455
H         -1.07196       -1.66739        0.22957
H          0.24165       -1.26459        0.98369
H          0.61245       -1.10066       -1.05089
H         -2.86486       -0.28102        0.01478
H          2.12534        0.15873        1.25627
H          2.62490       -0.13399       -0.80900
H          3.59356        0.98910       -0.35183
H         -1.75646        1.62634       -0.14728
H         -3.39336       -1.53873        0.77048
H          1.04753       -0.88409       -2.56003
H          1.50283        0.27061        2.69631

-533.986235	-534.4742764	-534.6269471	-534.6760058	-534.6941024
