# Supplementary material for: Reliable Structures and Electronic Energies of Small Water Clusters Using Density Functional and Local Correlation Coupled Cluster Model Chemistries
Source: J Phys Chem A. 2025 Sep 25;129(40):9291–302. doi: 10.1021/acs.jpca.5c04923 (PMC12516732; doi:10.1021/acs.jpca.5c04923)
Supplement: Supplementary file 2 [file jp5c04923_si_002.zip › XYZ_Coordinates/7/wb97xd/BI3-c.xyz]

21
BI3
O          0.00867       -0.17112        0.19503
O          1.66624        1.75008       -0.78078
O          3.85611        0.26670       -0.17994
O          2.21598       -1.65630        0.79555
O         -1.83628       -1.11043       -1.55902
O         -3.85971        0.13949       -0.22185
O         -2.06073        0.71862        1.73317
H          1.70933        2.61795       -0.37313
H          2.21294       -1.95373        1.70775
H         -4.32996        0.92765       -0.50186
H         -1.23962        0.41944        1.28079
H          0.50653        0.58713       -0.18670
H         -0.55112       -0.54066       -0.52479
H         -1.82713       -1.00738       -2.51260
H          2.53750        1.32073       -0.62695
H         -3.32040        0.39635        0.55853
H          4.41313       -0.09138       -0.87484
H          3.38490       -0.49641        0.22328
H         -2.10102        0.25405        2.57210
H         -2.66076       -0.69537       -1.22584
H          1.34336       -1.23460        0.62704

-533.9834337	-534.4712798	-534.6240572	-534.6731203	-534.6912366
