# Supplementary material for: Reliable Structures and Electronic Energies of Small Water Clusters Using Density Functional and Local Correlation Coupled Cluster Model Chemistries
Source: J Phys Chem A. 2025 Sep 25;129(40):9291–302. doi: 10.1021/acs.jpca.5c04923 (PMC12516732; doi:10.1021/acs.jpca.5c04923)
Supplement: Supplementary file 2 [file jp5c04923_si_002.zip › XYZ_Coordinates/7/dfmp2/PR3.xyz]

21
PR3
O    -0.9357692530  -1.8243535380   0.0120135986
O     1.1997104102   1.5009392833  -1.3673176998
O     2.4371601247  -0.0276071671   0.8309264782
O     0.0738219224  -0.1979111858   2.1483946008
O    -1.0764585584   1.7838818815   0.3787020434
O     1.1964992240  -1.2490247840  -1.4075248283
O    -2.9345185608   0.0007474038  -0.5106113741
H    -0.7181321110  -1.4392626698   0.8773241095
H    -1.7265135720  -1.3250481379  -0.2720880767
H     1.1697259122   0.5613513639  -1.6364759702
H     1.3262092794   2.0046980393  -2.1761994365
H     2.2436680146  -0.6468376381   0.1058423298
H     2.4077816496   0.8259006729   0.3780052967
H     0.1397199669  -0.2856472547   3.1034608926
H     0.9986921515  -0.1394453130   1.8135357996
H    -0.3248611225   1.7989885359  -0.2371350583
H    -0.7506407547   1.2605469210   1.1290031442
H     0.3570118623  -1.5241763717  -0.9390079348
H     1.4026401150  -1.9564692729  -2.0245992083
H    -3.5293991957   0.3109532968  -1.1969968115
H    -2.3681405464   0.7659745458  -0.2670597908

-533.9890358	-534.476858	-534.6295485	-534.6786019	-534.6966925
