# Supplementary material for: Reliable Structures and Electronic Energies of Small Water Clusters Using Density Functional and Local Correlation Coupled Cluster Model Chemistries
Source: J Phys Chem A. 2025 Sep 25;129(40):9291–302. doi: 10.1021/acs.jpca.5c04923 (PMC12516732; doi:10.1021/acs.jpca.5c04923)
Supplement: Supplementary file 2 [file jp5c04923_si_002.zip › XYZ_Coordinates/7/dfmp2/CH4.xyz]

21
CH4
O     1.6571386633   2.2944607710   0.0600353518
O    -0.6295276138   1.3346392358   1.0556649454
O     3.0642867107   0.1888728858  -0.8395359883
O     1.8900183803  -2.1053522329  -0.0713955063
O    -0.4749813906  -1.5469372121   1.0592282508
O    -2.6213541689  -1.4236048900  -0.7132117492
O    -2.9537094144   1.3274582425  -0.5137553750
H    -2.9381406905   0.3736919519  -0.7245969571
H    -1.8524361489  -1.5793109769  -0.1318743175
H     2.0118107847   2.8959585633   0.7197129419
H     0.7924499071   1.9839249596   0.4282645706
H     2.5855253444  -2.6289347448   0.3350748845
H     2.3349246317  -1.2771560623  -0.3724224507
H     3.1857461637   0.3503695922  -1.7788713163
H     2.5914471837   0.9867218294  -0.5020495975
H    -2.4794363469  -1.9879451395  -1.4775785767
H    -1.4412609726   1.4617183189   0.5280261915
H    -0.5633189622   0.3713579840   1.1560237108
H    -0.5823705277  -2.0238247437   1.8871816314
H     0.4125424758  -1.8045079555   0.7093703344
H    -2.9762288166   1.7743369437  -1.3639528982

-533.9846557	-534.4720435	-534.6247693	-534.6738519	-534.6919759
