# Supplementary material for: Reliable Structures and Electronic Energies of Small Water Clusters Using Density Functional and Local Correlation Coupled Cluster Model Chemistries
Source: J Phys Chem A. 2025 Sep 25;129(40):9291–302. doi: 10.1021/acs.jpca.5c04923 (PMC12516732; doi:10.1021/acs.jpca.5c04923)
Supplement: Supplementary file 2 [file jp5c04923_si_002.zip › XYZ_Coordinates/7/dfmp2/PR2.xyz]

21
PR2
O    -0.9350092690  -1.3194428774  -1.5392280252
O    -1.0445797253   1.4540940377  -1.2940439034
O    -0.3484064999  -0.1500465367   1.9346948281
O     2.8263110919   0.1167114645  -0.3389012755
O     0.9213240072   1.9506670167   0.4004568124
O     1.1911066834  -1.9363903923   0.3086185881
O    -2.6420813085  -0.1251466626   0.4921443712
H    -1.6856727865  -1.2592165838  -0.9289719821
H    -0.2223092076  -1.6897519867  -0.9938604978
H    -0.8597732405   0.5412780464  -1.5977212449
H    -1.8327130212   1.3060935402  -0.7487022214
H     0.1847497150  -0.8651776371   1.5473714866
H     0.1163498931   0.6545971385   1.6537578959
H     2.2455722590   0.8738554659  -0.1159334618
H     3.0962887121   0.2644543511  -1.2496787900
H     1.0510056461   2.8932025501   0.5391753999
H     0.1822283409   1.8636934302  -0.2633390544
H     1.8851903746  -1.2911505350   0.0416425647
H     1.6560481258  -2.7443184962   0.5437777758
H    -1.8860002523  -0.1469786401   1.1251243759
H    -3.4336550487  -0.2489525208   1.0228081159

-533.9893357	-534.4771902	-534.6297128	-534.6786983	-534.6967731
