# Supplementary material for: Reliable Structures and Electronic Energies of Small Water Clusters Using Density Functional and Local Correlation Coupled Cluster Model Chemistries
Source: J Phys Chem A. 2025 Sep 25;129(40):9291–302. doi: 10.1021/acs.jpca.5c04923 (PMC12516732; doi:10.1021/acs.jpca.5c04923)
Supplement: Supplementary file 2 [file jp5c04923_si_002.zip › XYZ_Coordinates/7/dfmp2/PR1.xyz]

21
PR1
O     1.1105219344  -0.9623731701   1.6200960979
O    -0.9535880053   0.6659004936   1.7121091451
O     1.1026120818  -1.7863508992  -1.0116079237
O    -1.0737603591  -0.0950891977  -1.8180417214
O     2.4563433413   0.7128421291  -0.2100796565
O     0.1737268993   2.1433970211  -0.4805117822
O    -2.8308475375  -0.6506510759   0.1853805257
H     0.2983465968  -0.3919827600   1.7370336903
H     1.2805197760  -1.3637786216   2.4767362648
H     2.2250223558   0.2153435035   0.5940383714
H     2.4226532502   0.0258979418  -0.8890097599
H     1.1136564388  -2.7219418419  -1.2327452246
H     1.0482411295  -1.7426793560  -0.0363222147
H     1.0752875722   1.7484702385  -0.4204805725
H     0.3038874691   3.0726721717  -0.6894834806
H    -0.3454184463  -0.7201567940  -1.6607676828
H    -0.7081268892   0.7615523548  -1.5437934936
H    -1.7319382503   0.2413646423   1.2967781511
H    -0.6925544802   1.3527537516   1.0766127111
H    -3.7394959026  -0.4269623913  -0.0314534767
H    -2.3121523333  -0.4897799458  -0.6350015076

-533.989916	-534.4777112	-534.6303257	-534.6793591	-534.6974234
