# Supplementary material for: Reliable Structures and Electronic Energies of Small Water Clusters Using Density Functional and Local Correlation Coupled Cluster Model Chemistries
Source: J Phys Chem A. 2025 Sep 25;129(40):9291–302. doi: 10.1021/acs.jpca.5c04923 (PMC12516732; doi:10.1021/acs.jpca.5c04923)
Supplement: Supplementary file 2 [file jp5c04923_si_002.zip › XYZ_Coordinates/7/dfmp2/CH2-c.xyz]

21
CH2
O    -2.4961148850  -1.8943002492  -0.7972095424
O     1.2052757998   2.4113309393  -0.2455075446
O    -3.0190737314   0.8099715239  -0.5164552915
O     2.2612323036  -1.8148009582   0.1427494127
O    -0.2946647079  -1.5110211318   0.9186205108
O    -0.8210431752   1.3255672423   1.1034562748
O     3.1793155662   0.6119613321  -0.5744705844
H    -2.4003813207  -2.1083091049  -1.7289760295
H    -2.7878705147  -0.9611484864  -0.7804879321
H     1.0327571982   2.7804851370  -1.1158124771
H     1.9481296252   1.7748611593  -0.3755332337
H    -2.3195266693   1.0974119726   0.1021844219
H    -3.8409806805   1.1445484456  -0.1480463010
H     1.3114839765  -1.7676836375   0.4124176169
H     2.3343325861  -2.5962624329  -0.4105128010
H    -1.0189664689  -1.7700646584   0.3186213201
H    -0.4522200694  -0.5663377705   1.0780838056
H    -0.8273239950   1.7474430293   1.9675625347
H    -0.0821346405   1.7579691740   0.6050432731
H     3.9872215757   0.7394670871  -0.0701248491
H     2.8785743744  -0.2996424798  -0.3493199242

-533.9849248	-534.4722522	-534.6249841	-534.6740525	-534.6921915
