# Supplementary material for: Reliable Structures and Electronic Energies of Small Water Clusters Using Density Functional and Local Correlation Coupled Cluster Model Chemistries
Source: J Phys Chem A. 2025 Sep 25;129(40):9291–302. doi: 10.1021/acs.jpca.5c04923 (PMC12516732; doi:10.1021/acs.jpca.5c04923)
Supplement: Supplementary file 2 [file jp5c04923_si_002.zip › XYZ_Coordinates/7/dfmp2/CH3.xyz]

21
CH3
O    -2.9476495847   1.1909987872  -0.4942475324
O     3.0102493364   0.4149482693  -0.9118878987
O     1.9409345309  -1.9707835181  -0.2955432394
O    -0.3792413831  -1.6251687312   0.9938568705
O    -2.5587727213  -1.5387004992  -0.7408895249
O    -0.6828335810   1.2472378979   1.1512336751
O     1.5898856530   2.3605200056   0.2742877179
H    -2.9237524443   0.2281502669  -0.6641980395
H    -3.8284927014   1.3635591969  -0.1513385235
H     2.5344676273   1.1554093797  -0.4655028748
H     3.0532114352   0.6710820263  -1.8370656748
H     2.3461836468  -1.1051967192  -0.5446468479
H     2.6741603877  -2.5120691721   0.0083901184
H    -0.4160786608  -2.1669868234   1.7872229390
H     0.5015645115  -1.8052155318   0.5828910658
H    -2.3302884688  -1.9410391643  -1.5832808209
H    -1.7784300584  -1.6799172863  -0.1707286367
H    -0.5668209454   0.2849837297   1.2022250682
H    -1.4880339185   1.3583934082   0.6099716790
H     1.9299034887   2.8942848971   0.9966898796
H     0.7277043948   1.9999458305   0.5974117176

-533.9855017	-534.4728293	-534.6255117	-534.6745933	-534.69272
