# Supplementary material for: Reliable Structures and Electronic Energies of Small Water Clusters Using Density Functional and Local Correlation Coupled Cluster Model Chemistries
Source: J Phys Chem A. 2025 Sep 25;129(40):9291–302. doi: 10.1021/acs.jpca.5c04923 (PMC12516732; doi:10.1021/acs.jpca.5c04923)
Supplement: Supplementary file 2 [file jp5c04923_si_002.zip › XYZ_Coordinates/7/dfmp2/PR15.xyz]

21
PR15
O    -2.5748433847   0.2343196296   0.7449155282
O     1.5440000103   0.9626962180   1.3763078449
O    -0.5957953010   2.1862007732  -0.1384634605
O    -1.2846845617   0.0837328802  -1.8237262381
O    -0.3827750648  -1.1617270664   1.5302966985
O     2.7833521121  -0.4315364844  -0.5876441908
O     0.4560611801  -1.7851825978  -1.1638949186
H    -3.3444789408   0.0969149301   1.3037092496
H    -1.8593469993  -0.3247816319   1.1281115277
H     2.1196388238   1.4199752199   1.9956494535
H     2.1364163782   0.5252857095   0.7248399099
H    -1.3523342322   1.8472507621   0.3633461102
H     0.1724591460   1.9191271657   0.3917352023
H    -2.0381122049  -0.0509538179  -1.2284597283
H    -0.9087132741   0.9118046762  -1.4592515490
H    -0.0902249947  -1.5952126379   0.7120243499
H     0.2936056289  -0.4808699546   1.6829959207
H     2.0407535811  -0.9929637777  -0.8926567106
H     3.5332015442  -1.0247547657  -0.4927157269
H     0.3670531515  -2.5446484277  -1.7468636074
H    -0.2020268201  -1.1107858802  -1.4951666102

-533.9882146	-534.4760804	-534.6287274	-534.677723	-534.6958047
