# Supplementary material for: Reliable Structures and Electronic Energies of Small Water Clusters Using Density Functional and Local Correlation Coupled Cluster Model Chemistries
Source: J Phys Chem A. 2025 Sep 25;129(40):9291–302. doi: 10.1021/acs.jpca.5c04923 (PMC12516732; doi:10.1021/acs.jpca.5c04923)
Supplement: Supplementary file 2 [file jp5c04923_si_002.zip › XYZ_Coordinates/7/dfmp2/CA1.xyz]

21
CA1
O    -1.3314839342   0.4071023696  -1.6204351923
O     1.3934344761   1.0061251516   1.3877421845
O     2.8169180906  -0.6491699516  -0.2861927793
O    -2.9317648250  -0.1839966287   0.5624595220
O     0.0274003087   2.3686543181  -0.4275165174
O     0.4904320901  -1.7913453152  -1.1021428829
O    -0.5561907812  -1.1623358859   1.5170372637
H    -2.0430828493   0.1939251856  -0.9852504443
H    -0.7624077700  -0.3789066628  -1.6065965278
H     1.6381531871   1.5384187595   2.1499560265
H     0.9277989869   1.6161522394   0.7609494798
H     2.4628007276  -0.0108035128   0.3657609496
H     3.3948892076  -0.1342740152  -0.8558324653
H    -3.6635445499  -0.7837274260   0.7272555777
H    -2.1630848840  -0.5640104461   1.0403463606
H    -0.4992223988   1.6888502296  -0.9229814086
H     0.3152593764   3.0086917658  -1.0827304520
H     1.3950174218  -1.4488016055  -0.9276053616
H     0.6101277838  -2.6507722075  -1.5159122593
H    -0.2255147572  -1.5685130860   0.6993229700
H     0.0610868439  -0.4274161129   1.6620932282

-533.9874126	-534.4751228	-534.6277626	-534.676774	-534.6948727
