# Supplementary material for: Reliable Structures and Electronic Energies of Small Water Clusters Using Density Functional and Local Correlation Coupled Cluster Model Chemistries
Source: J Phys Chem A. 2025 Sep 25;129(40):9291–302. doi: 10.1021/acs.jpca.5c04923 (PMC12516732; doi:10.1021/acs.jpca.5c04923)
Supplement: Supplementary file 2 [file jp5c04923_si_002.zip › XYZ_Coordinates/7/dfmp2/BAG.xyz]

21
BAG
O    -0.0699095005   1.7546340510  -0.3140912952
O    -2.7590749034   1.4199920538  -0.0684842160
O    -2.7822130411  -1.3011297189   0.0937919311
O    -0.0788255914  -1.7832582059   0.2756850542
O     1.1195870894  -0.4991098040  -1.6814450530
O     3.2751001265   0.0831949430  -0.0682299918
O     1.2820842242   0.2818267159   1.7677717888
H    -3.2135277715   1.9559862252  -0.7232725725
H     0.2733609822   1.1244227830  -0.9681916462
H     0.3247584619   1.4451087922   0.5174895030
H    -1.0518494160  -1.6648847636   0.2726188277
H     0.2463005980  -1.2289591297   1.0022907344
H     0.6277173594  -1.0841082360  -1.0392904857
H    -2.8867097630  -0.3278695647   0.0204369915
H     2.1232814081   0.2351761416   1.2612351547
H     2.6547977064  -0.1457787119  -0.7901309506
H     3.7265371907   0.8769701186  -0.3691157517
H    -1.8017579341   1.6172949196  -0.1854137208
H    -3.4073956752  -1.5737880423   0.7703200973
H     1.0645070856  -0.9336041662  -2.5371383188
H     1.5302922179   0.3999644005   2.6888367898

-533.987171	-534.4750124	-534.6275872	-534.6765855	-534.6946848
