# Supplementary material for: Reliable Structures and Electronic Energies of Small Water Clusters Using Density Functional and Local Correlation Coupled Cluster Model Chemistries
Source: J Phys Chem A. 2025 Sep 25;129(40):9291–302. doi: 10.1021/acs.jpca.5c04923 (PMC12516732; doi:10.1021/acs.jpca.5c04923)
Supplement: Supplementary file 2 [file jp5c04923_si_002.zip › XYZ_Coordinates/7/dfmp2/BI3-c.xyz]

21
BI3
O     0.0092506745  -0.1215942624   0.1881686930
O     1.7205237439   1.5919560696  -1.0840669493
O     3.9013967814   0.2197386499  -0.1711483797
O     2.1997918254  -1.5461463674   1.0288361516
O    -1.8832360858  -1.3272402984  -1.3664322624
O    -3.9069589724   0.1085847439  -0.1915237320
O    -2.0451472655   1.0379313139   1.5910959304
H     1.7858102608   2.5195280694  -0.8417833369
H     2.1512674309  -1.7357381611   1.9692388355
H    -4.4006184499   0.8463923974  -0.5588063102
H    -1.2372059564   0.6538765728   1.1844418189
H     0.5258413564   0.5487760976  -0.3103272693
H    -0.5638453162  -0.5726345339  -0.4691259506
H    -1.9201667001  -1.3946321960  -2.3237993386
H     2.5808518448   1.1945516717  -0.8278740225
H    -3.3444285825   0.4999595702   0.5106348602
H     4.4802605809  -0.2575469623  -0.7715937141
H     3.4080119982  -0.4743236968   0.3167404860
H    -2.0384878588   0.7404977561   2.5047248854
H    -2.6968223008  -0.8511698508  -1.0988055642
H     1.3390343378  -1.1339677551   0.7968079022

-533.9841819	-534.4718432	-534.6244987	-534.6735742	-534.6917052
