# Supplementary material for: Reliable Structures and Electronic Energies of Small Water Clusters Using Density Functional and Local Correlation Coupled Cluster Model Chemistries
Source: J Phys Chem A. 2025 Sep 25;129(40):9291–302. doi: 10.1021/acs.jpca.5c04923 (PMC12516732; doi:10.1021/acs.jpca.5c04923)
Supplement: Supplementary file 2 [file jp5c04923_si_002.zip › XYZ_Coordinates/7/ccsdt_mp2/PR3.xyz]

21
PR3
  O     -0.941559423891      0.852140289483      1.617444704922
  O      1.222335960496     -1.878849829740     -0.720269646551
  O      2.423607162315      0.779453659140     -0.389624453627
  O      0.038479327120      2.019141721651     -0.819948878615
  O     -1.089701027421     -0.481619087985     -1.750035425252
  O      1.220215281729     -0.659256177781      1.754025434380
  O     -2.952209156168     -0.483804843801      0.257088163024
  H     -0.737142255036      1.445881540872      0.877118116184
  H     -1.727796676344      0.360585429055      1.313752470882
  H      1.197359921837     -1.693707738823      0.237693648651
  H      1.363890287623     -2.825819931217     -0.805366244113
  H      2.251834252366      0.430277421944      0.500549896801
  H      2.386254265148     -0.020013542490     -0.931571741147
  H      0.092547517407      2.907774746459     -1.182449773956
  H      0.964148019232      1.703195565004     -0.727314118257
  H     -0.328641863801     -1.024292583277     -1.488580867219
  H     -0.777972049873      0.429916730884     -1.635169779152
  H      0.380403944926     -0.126926795410      1.784139971551
  H      1.432346966767     -0.876442716939      2.665791343879
  H     -3.480754721698     -1.281457498388      0.335393229814
  H     -2.385822601989     -0.606616475401     -0.533425340163
