# Supplementary material for: Reliable Structures and Electronic Energies of Small Water Clusters Using Density Functional and Local Correlation Coupled Cluster Model Chemistries
Source: J Phys Chem A. 2025 Sep 25;129(40):9291–302. doi: 10.1021/acs.jpca.5c04923 (PMC12516732; doi:10.1021/acs.jpca.5c04923)
Supplement: Supplementary file 2 [file jp5c04923_si_002.zip › XYZ_Coordinates/7/ccsdt_mp2/CH4.xyz]

21
CH4
  O      1.653284176623      2.302434728794      0.066443854726
  O     -0.642105435728      1.343692595244      1.087915911379
  O      3.062552837233      0.181491379581     -0.844678373006
  O      1.880662493879     -2.122079603234     -0.056875862030
  O     -0.499444694248     -1.545649819477      1.072635114236
  O     -2.624698622684     -1.400343578339     -0.743588201162
  O     -2.956274811731      1.362313279505     -0.516578743489
  H     -2.941924134504      0.411519511772     -0.732400321380
  H     -1.872077744989     -1.558790253290     -0.145114899920
  H      2.016088130217      2.896953858756      0.728335960570
  H      0.794569034732      1.992859204314      0.439313285244
  H      2.576472882575     -2.633538851591      0.364623857619
  H      2.320755720130     -1.298351512120     -0.365259681299
  H      3.174937337243      0.344127876784     -1.785145619589
  H      2.593969709937      0.975788279079     -0.503250512036
  H     -2.450351485215     -1.941759380851     -1.518002424175
  H     -1.448693896805      1.479424671255      0.557839362563
  H     -0.580645995142      0.380562586956      1.182310889512
  H     -0.616167781072     -2.031614485420      1.894012549909
  H      0.383910313144     -1.806443389402      0.725057159976
  H     -2.942649636996      1.814390027167     -1.364509212222
