# Supplementary material for: Reliable Structures and Electronic Energies of Small Water Clusters Using Density Functional and Local Correlation Coupled Cluster Model Chemistries
Source: J Phys Chem A. 2025 Sep 25;129(40):9291–302. doi: 10.1021/acs.jpca.5c04923 (PMC12516732; doi:10.1021/acs.jpca.5c04923)
Supplement: Supplementary file 2 [file jp5c04923_si_002.zip › XYZ_Coordinates/7/ccsdt_mp2/PR2.xyz]

21
PR2
  O     -0.938381839954     -1.302764492300     -1.558396662822
  O     -1.075020608083      1.472926043538     -1.255207372156
  O     -0.332151606725     -0.195409257080      1.932745516280
  O      2.818216434338      0.154065679383     -0.395707076794
  O      0.906230692678      1.958400403773      0.447252178269
  O      1.215039848851     -1.939272237959      0.259772423582
  O     -2.645904143975     -0.164001351248      0.504010952805
  H     -1.687226258832     -1.258458335338     -0.945401535857
  H     -0.221148980993     -1.679005904828     -1.025016237499
  H     -0.878684417357      0.572861251691     -1.582219489235
  H     -1.858473294309      1.304456941586     -0.710185914211
  H      0.201431951244     -0.898915612829      1.527934007412
  H      0.125923243399      0.618137416765      1.669833290745
  H      2.242901180008      0.897513421340     -0.127878275652
  H      3.030183563517      0.319175872742     -1.319039583962
  H      1.024925001118      2.898104340900      0.611824446495
  H      0.167188674507      1.880314964154     -0.210646021340
  H      1.893490599587     -1.282253368961     -0.008073780590
  H      1.694392976133     -2.743540426989      0.477625260627
  H     -1.886897345537     -0.189272431745      1.128933037557
  H     -3.432237109518     -0.310676433338      1.036551122197
