# Supplementary material for: Reliable Structures and Electronic Energies of Small Water Clusters Using Density Functional and Local Correlation Coupled Cluster Model Chemistries
Source: J Phys Chem A. 2025 Sep 25;129(40):9291–302. doi: 10.1021/acs.jpca.5c04923 (PMC12516732; doi:10.1021/acs.jpca.5c04923)
Supplement: Supplementary file 2 [file jp5c04923_si_002.zip › XYZ_Coordinates/7/ccsdt_mp2/PR1.xyz]

21
PR1
  O      1.104957301254     -0.887071922938      1.684257543708
  O     -0.959033586836      0.771354611704      1.672739279989
  O      1.106731484551     -1.832841879046     -0.914673135158
  O     -1.073826633436     -0.179663092139     -1.814448947362
  O      2.462535848016      0.681985756630     -0.251605737514
  O      0.183324885049      2.123198393962     -0.599081950143
  O     -2.850968110775     -0.628388884415      0.214743543068
  H      0.302272922415     -0.306129826505      1.763313795295
  H      1.259643478472     -1.249540784711      2.560767915649
  H      2.243459921788      0.246284849187      0.588930323710
  H      2.403551483392     -0.048915347125     -0.881269821986
  H      1.125912043409     -2.777125740216     -1.094288797673
  H      1.046162864855     -1.745109421791      0.055585750491
  H      1.078961489613      1.726179311216     -0.516528494113
  H      0.319735221639      3.036902490741     -0.864626771908
  H     -0.348936056573     -0.797896133329     -1.625494684502
  H     -0.707727514174      0.688538357796     -1.583484121824
  H     -1.736936505289      0.326555098356      1.283754150621
  H     -0.694297410640      1.419684673700      1.000936508491
  H     -3.753616729736     -0.393440688781     -0.015546436569
  H     -2.327954711748     -0.514570708596     -0.607494088384
