# Supplementary material for: Reliable Structures and Electronic Energies of Small Water Clusters Using Density Functional and Local Correlation Coupled Cluster Model Chemistries
Source: J Phys Chem A. 2025 Sep 25;129(40):9291–302. doi: 10.1021/acs.jpca.5c04923 (PMC12516732; doi:10.1021/acs.jpca.5c04923)
Supplement: Supplementary file 2 [file jp5c04923_si_002.zip › XYZ_Coordinates/7/ccsdt_mp2/CH2-c.xyz]

21
CH2-c
  O      2.659916487236      1.613459612746     -0.776731539899
  O     -1.439708702374     -2.247173457692     -0.337194311918
  O      2.936882702684     -1.136309173300     -0.464900315698
  O     -2.065188719319      2.068076813958      0.199832176525
  O      0.451762751347      1.461852873635      0.983164690002
  O      0.656767760092     -1.425450732022      1.119108092786
  O     -3.212232655652     -0.226295705687     -0.670860288759
  H      2.553271932108      1.815907196506     -1.710166382763
  H      2.864577442285      0.659738024980     -0.746981192095
  H     -1.271390049377     -2.597613244439     -1.216226870284
  H     -2.103603935204     -1.533381353633     -0.466062590573
  H      2.202956710853     -1.347536431407      0.141424786402
  H      3.720796022698     -1.519690064610     -0.062226293431
  H     -1.134462080414      1.906947801030      0.478594742669
  H     -2.044684193824      2.883170031715     -0.307810354165
  H      1.189319982364      1.645065780512      0.374134005340
  H      0.502788242691      0.504690644068      1.130811518103
  H      0.588768791876     -1.872114015168      1.967950295446
  H     -0.105005664695     -1.756028607531      0.586291679527
  H     -4.043416862037     -0.288799823123     -0.192300349297
  H     -2.825513331442      0.634362208001     -0.396781019192
