# Supplementary material for: Reliable Structures and Electronic Energies of Small Water Clusters Using Density Functional and Local Correlation Coupled Cluster Model Chemistries
Source: J Phys Chem A. 2025 Sep 25;129(40):9291–302. doi: 10.1021/acs.jpca.5c04923 (PMC12516732; doi:10.1021/acs.jpca.5c04923)
Supplement: Supplementary file 2 [file jp5c04923_si_002.zip › XYZ_Coordinates/7/ccsdt_mp2/CH3.xyz]

21
CH3
  O     -2.820743249830      1.415321839184     -0.702816975902
  O      3.059858371269      0.056915286499     -0.872012752687
  O      1.748954770267     -2.163763635475     -0.064242234468
  O     -0.557308003388     -1.472442647254      1.141395635787
  O     -2.677781968889     -1.361621981662     -0.683513565469
  O     -0.595766012853      1.423720686426      1.016379235937
  O      1.806111678521      2.241152578839      0.106674614171
  H     -2.878825424262      0.444288631365     -0.782641745671
  H     -3.687139045525      1.693999681330     -0.393953977525
  H      2.653139494945      0.872179867736     -0.502059042658
  H      3.132775377719      0.223880625826     -1.815733517415
  H      2.234353940810     -1.368413673285     -0.380792528260
  H      2.423460749286     -2.734014530354      0.314106172734
  H     -0.656088624781     -1.930196568081      1.981063552517
  H      0.304041973768     -1.771540651240      0.769111406756
  H     -2.443155634510     -1.846238093908     -1.479910574226
  H     -1.937690868318     -1.511793757428     -0.067112272760
  H     -0.572473237401      0.465146758806      1.160044125231
  H     -1.368650657605      1.557708564742      0.437800943362
  H      2.179916328369      2.798167282341      0.794261476723
  H      0.909730946734      1.992568849694      0.430904322239
