# Supplementary material for: Reliable Structures and Electronic Energies of Small Water Clusters Using Density Functional and Local Correlation Coupled Cluster Model Chemistries
Source: J Phys Chem A. 2025 Sep 25;129(40):9291–302. doi: 10.1021/acs.jpca.5c04923 (PMC12516732; doi:10.1021/acs.jpca.5c04923)
Supplement: Supplementary file 2 [file jp5c04923_si_002.zip › XYZ_Coordinates/7/ccsdt_mp2/PR15.xyz]

21
PR15
  O     -2.610298299043      0.133194843973      0.679037907454
  O      1.194501912297      1.937759186091      0.167102168161
  O     -1.094233885289      1.338450212375     -1.508997278004
  O     -1.187085051921     -1.441462370417     -1.259414605409
  O     -0.190631763008      0.138063260266      1.930358843452
  O      2.851737924228     -0.129088304100     -0.461186493533
  O      0.913103029621     -1.961655305904      0.274728366393
  H     -3.358295540266      0.248936731809      1.271076789081
  H     -1.809287801205      0.147429444550      1.248463952980
  H      1.611109258415      2.800647710999      0.243421961829
  H      1.906456336698      1.311849861168     -0.083831501773
  H     -1.778402699000      1.276041778456     -0.826476268048
  H     -0.315224332520      1.662348642668     -1.030517937693
  H     -1.915006473690     -1.276725334548     -0.641009788617
  H     -1.027320316924     -0.541194495608     -1.604585732248
  H      0.239477018928     -0.660696512713      1.586310648366
  H      0.295504440820      0.863959026976      1.507021352835
  H      2.269465682355     -0.881033685180     -0.235730107557
  H      3.691533692954     -0.317900372966     -0.033718783618
  H      1.032291131090     -2.911264826409      0.366645669061
  H      0.140948667257     -1.844490147468     -0.340101522703
