# Supplementary material for: Reliable Structures and Electronic Energies of Small Water Clusters Using Density Functional and Local Correlation Coupled Cluster Model Chemistries
Source: J Phys Chem A. 2025 Sep 25;129(40):9291–302. doi: 10.1021/acs.jpca.5c04923 (PMC12516732; doi:10.1021/acs.jpca.5c04923)
Supplement: Supplementary file 2 [file jp5c04923_si_002.zip › XYZ_Coordinates/7/ccsdt_mp2/CA1.xyz]

21
CA1
  O     -1.347545172591      0.262038678496     -1.648554339171
  O      1.392052240696      1.118910093731      1.315643966344
  O      2.815814457728     -0.667881284633     -0.242741650481
  O     -2.958016861963     -0.128912118507      0.587086601380
  O      0.029400669480      2.328486209751     -0.629529868480
  O      0.475582891258     -1.888843671297     -0.941089092453
  O     -0.567811144237     -1.026749669928      1.615125412913
  H     -2.060320736134      0.112423316858     -0.999516422562
  H     -0.782946885329     -0.521679621115     -1.564424036454
  H      1.631295438606      1.713098967291      2.032413981556
  H      0.931874586238      1.671313208783      0.639745937360
  H      2.465770776629      0.009188932212      0.367571716396
  H      3.361471660691     -0.184231467029     -0.869203080361
  H     -3.680669629520     -0.727994762052      0.791012858138
  H     -2.187699008094     -0.461684097580      1.091905629874
  H     -0.500043236668      1.612580104697     -1.058148234730
  H      0.322440809207      2.901708583988     -1.341975728962
  H      1.377025223680     -1.529860593129     -0.801688077881
  H      0.596062897542     -2.784316912529     -1.269241944200
  H     -0.242226151363     -1.501017150901      0.833884250883
  H      0.052147611546     -0.285914410388      1.700134910530
