# Supplementary material for: Reliable Structures and Electronic Energies of Small Water Clusters Using Density Functional and Local Correlation Coupled Cluster Model Chemistries
Source: J Phys Chem A. 2025 Sep 25;129(40):9291–302. doi: 10.1021/acs.jpca.5c04923 (PMC12516732; doi:10.1021/acs.jpca.5c04923)
Supplement: Supplementary file 2 [file jp5c04923_si_002.zip › XYZ_Coordinates/7/ccsdt_mp2/BAG.xyz]

21
BAG
  O     -0.049542821436      1.738391572945     -0.297254717130
  O     -2.759187358363      1.445498097177     -0.065147118555
  O     -2.802042499796     -1.290034829052      0.097464026573
  O     -0.089433803614     -1.809235837404      0.269109246864
  O      1.116267238521     -0.511653640392     -1.695860226316
  O      3.277819202252      0.111123995024     -0.081107484051
  O      1.285275222009      0.237038697808      1.781089717168
  H     -3.199530210615      1.973874025298     -0.735872826725
  H      0.283119757457      1.109438589856     -0.956701082817
  H      0.332250859585      1.414425564134      0.533724730024
  H     -1.058585362769     -1.679741359234      0.265110597383
  H      0.241460112211     -1.263116649446      0.998204580660
  H      0.629760121458     -1.098520724275     -1.059062157291
  H     -2.895599105421     -0.318430381606      0.022266231121
  H      2.121707262004      0.206068411211      1.270452718835
  H      2.661652924711     -0.135633935515     -0.797586081550
  H      3.673991957902      0.939045652008     -0.368386056837
  H     -1.801243994976      1.629174580678     -0.174065252610
  H     -3.417139061159     -1.551543215794      0.787805070686
  H      1.058390728757     -0.939183957724     -2.554701004120
  H      1.536522574269      0.345118951563      2.702462976823
