# Supplementary material for: Reliable Structures and Electronic Energies of Small Water Clusters Using Density Functional and Local Correlation Coupled Cluster Model Chemistries
Source: J Phys Chem A. 2025 Sep 25;129(40):9291–302. doi: 10.1021/acs.jpca.5c04923 (PMC12516732; doi:10.1021/acs.jpca.5c04923)
Supplement: Supplementary file 2 [file jp5c04923_si_002.zip › XYZ_Coordinates/7/ccsdt_mp2/BI3-c.xyz]

21
BI3
  O      0.010285284274     -0.182444714731      0.197213998667
  O      1.673628110770      1.767871873719     -0.797552635890
  O      3.900567235014      0.286430557666     -0.169614058759
  O      2.247221901390     -1.684981282681      0.786376177945
  O     -1.862764217711     -1.124239539664     -1.573623554988
  O     -3.905123477985      0.146892468702     -0.219597886410
  O     -2.075757981284      0.724443113258      1.757320044759
  H      1.729854146465      2.632747706991     -0.382087909204
  H      2.224406377381     -1.987125311670      1.698142847819
  H     -4.357557560150      0.953309286486     -0.481056070205
  H     -1.264287146897      0.413825889622      1.304079569941
  H      0.506656268027      0.571635293087     -0.183635806641
  H     -0.552177696851     -0.530456466852     -0.525257730300
  H     -1.869211151576     -1.009628624614     -2.527368169792
  H      2.540778363835      1.344131272037     -0.632339646329
  H     -3.359318866595      0.398574327759      0.552791295447
  H      4.461608540431     -0.082066999373     -0.857533451087
  H      3.429170265862     -0.480395398822      0.215348880200
  H     -2.099860663945      0.250016284924      2.592810733635
  H     -2.673815104081     -0.687186427562     -1.246490326707
  H      1.379299392341     -1.259160642161      0.628419100633
