# Supplementary material for: Reliable Structures and Electronic Energies of Small Water Clusters Using Density Functional and Local Correlation Coupled Cluster Model Chemistries
Source: J Phys Chem A. 2025 Sep 25;129(40):9291–302. doi: 10.1021/acs.jpca.5c04923 (PMC12516732; doi:10.1021/acs.jpca.5c04923)
Supplement: Supplementary file 2 [file jp5c04923_si_002.zip › XYZ_Coordinates/6/wb97xd/BOAT1-c.xyz]

18
BOAT1-c
O         -1.83319       -1.83153       -0.28851
O         -2.53177        0.77189       -0.35668
O         -0.64063        2.43758        0.60952
O          2.53177       -0.77189       -0.35668
O          0.64063       -2.43758        0.60952
O          1.83319        1.83153       -0.28851
H         -1.85292        1.38103        0.01533
H          0.27032        2.24171        0.29275
H          2.08570        0.88026       -0.32986
H         -0.27032       -2.24171        0.29275
H         -2.08570       -0.88026       -0.32986
H          0.58261       -2.55068        1.56052
H         -0.58261        2.55068        1.56052
H          2.79568       -1.15148       -1.19789
H         -2.79568        1.15148       -1.19789
H          1.85292       -1.38103        0.01533
H          2.62576        2.31880       -0.05547
H         -2.62576       -2.31880       -0.05547

-457.69667	-458.11432	-458.24541	-458.28754	-458.30312
