# Supplementary material for: Reliable Structures and Electronic Energies of Small Water Clusters Using Density Functional and Local Correlation Coupled Cluster Model Chemistries
Source: J Phys Chem A. 2025 Sep 25;129(40):9291–302. doi: 10.1021/acs.jpca.5c04923 (PMC12516732; doi:10.1021/acs.jpca.5c04923)
Supplement: Supplementary file 2 [file jp5c04923_si_002.zip › XYZ_Coordinates/6/wb97xd/CAGE.xyz]

18
CAGE
O          0.84679       -1.71281       -0.44340
O         -0.75796        0.33782       -1.62441
O          0.59657        1.74794        0.15075
O         -0.64137       -0.40957        1.64582
O          2.76274        0.09767        0.09783
O         -2.87173        0.00340        0.11622
H          1.67482       -1.20026       -0.29744
H          1.09444       -2.60399       -0.69877
H         -0.29089       -0.50178       -1.48159
H         -1.64018        0.20918       -1.22443
H          0.06152        1.35255       -0.59230
H          0.50751        2.70208        0.09801
H         -0.16745       -1.04512        1.08437
H         -0.21935        0.44184        1.45030
H          2.13345        0.84888        0.13007
H          3.20908        0.07739        0.94775
H         -2.22441       -0.20726        0.82279
H         -3.61883       -0.58900        0.21879

-457.69925	-458.11788	-458.24873	-458.29080	-458.30633
