# Supplementary material for: Reliable Structures and Electronic Energies of Small Water Clusters Using Density Functional and Local Correlation Coupled Cluster Model Chemistries
Source: J Phys Chem A. 2025 Sep 25;129(40):9291–302. doi: 10.1021/acs.jpca.5c04923 (PMC12516732; doi:10.1021/acs.jpca.5c04923)
Supplement: Supplementary file 2 [file jp5c04923_si_002.zip › XYZ_Coordinates/6/wb97xd/BOOK2.xyz]

18
BOOK2
O         -2.47252       -1.17410       -0.37998
O         -1.95732        1.49835       -0.66274
O          0.25062        1.51588        0.99602
O          2.35816        1.00141       -0.55275
O          1.95185       -1.63650       -0.50678
O         -0.15493       -1.34150        1.13091
H         -3.35029       -1.33327       -0.02621
H         -2.41143       -0.21317       -0.56331
H          1.70555       -2.14116       -1.28517
H          1.17437       -1.66236        0.10541
H         -0.08495       -0.39654        1.33811
H         -1.00723       -1.43134        0.66050
H          3.27698        1.19768       -0.35705
H          2.28988        0.01766       -0.63327
H         -1.70329        1.84057       -1.52310
H         -1.17933        1.61201       -0.08051
H          1.09059        1.43707        0.47814
H          0.39230        2.16455        1.68907

-457.69868	-458.11686	-458.24773	-458.28979	-458.30533
