# Supplementary material for: Reliable Structures and Electronic Energies of Small Water Clusters Using Density Functional and Local Correlation Coupled Cluster Model Chemistries
Source: J Phys Chem A. 2025 Sep 25;129(40):9291–302. doi: 10.1021/acs.jpca.5c04923 (PMC12516732; doi:10.1021/acs.jpca.5c04923)
Supplement: Supplementary file 2 [file jp5c04923_si_002.zip › XYZ_Coordinates/6/wb97xd/BOOK1.xyz]

18
BOOK1
O          0.11051        1.51589        0.87833
O         -0.02375       -1.37238        0.89460
O         -2.30920        1.35608       -0.43301
O         -2.45900       -1.38509       -0.43143
O          2.38797        1.21130       -0.46450
O          2.28570       -1.45642       -0.44240
H          0.95591        1.50079        0.36152
H          0.25507        2.07951        1.64206
H         -0.06171       -0.42751        1.11176
H         -0.86287       -1.55496        0.42727
H         -1.45241        1.52261        0.00873
H         -2.29970        1.85451       -1.25308
H         -2.53562       -0.41171       -0.50458
H         -3.25248       -1.69054        0.01372
H          2.47932        0.22690       -0.49314
H          2.50634        1.52487       -1.36386
H          1.41598       -1.56376        0.01810
H          2.91441       -2.01586        0.01873

-457.69917	-458.11736	-458.24827	-458.29039	-458.30593
