# Supplementary material for: Reliable Structures and Electronic Energies of Small Water Clusters Using Density Functional and Local Correlation Coupled Cluster Model Chemistries
Source: J Phys Chem A. 2025 Sep 25;129(40):9291–302. doi: 10.1021/acs.jpca.5c04923 (PMC12516732; doi:10.1021/acs.jpca.5c04923)
Supplement: Supplementary file 2 [file jp5c04923_si_002.zip › XYZ_Coordinates/6/wb97xd/CYCLIC.xyz]

18
CYCLIC
O         -0.00000        2.67781        0.14725
O         -2.31905       -1.33891        0.14725
O          2.31905        1.33891       -0.14725
O         -0.00000       -2.67781       -0.14725
O          2.31905       -1.33891        0.14725
O         -2.31905        1.33891       -0.14725
H         -0.12173        3.20529        0.93967
H         -0.83852        2.17726        0.01788
H         -1.46630       -1.81481        0.01788
H         -2.71500       -1.70807        0.93967
H          2.71500        1.70807       -0.93967
H          1.46630        1.81481       -0.01788
H          0.83852       -2.17726       -0.01788
H          0.12173       -3.20529       -0.93967
H          2.83673       -1.49722        0.93967
H          2.30482       -0.36245        0.01788
H         -2.83673        1.49722       -0.93967
H         -2.30482        0.36245       -0.01788

-457.69848	-458.11602	-458.24706	-458.28917	-458.30473
