# Supplementary material for: Reliable Structures and Electronic Energies of Small Water Clusters Using Density Functional and Local Correlation Coupled Cluster Model Chemistries
Source: J Phys Chem A. 2025 Sep 25;129(40):9291–302. doi: 10.1021/acs.jpca.5c04923 (PMC12516732; doi:10.1021/acs.jpca.5c04923)
Supplement: Supplementary file 2 [file jp5c04923_si_002.zip › XYZ_Coordinates/6/wb97xd/PRISM.xyz]

18
PRISM
O         -1.50859       -0.17632        1.42344
O         -1.71999       -0.37757       -1.29217
O         -0.54341        1.98406       -0.15758
O          0.94421       -1.13547        1.43753
O          0.96816       -1.38923       -1.32086
O          1.98856        1.03220       -0.10444
H         -0.60490       -0.58046        1.55009
H         -2.03309       -0.37949        2.20089
H         -1.88096       -0.48672       -0.33305
H         -2.47292       -0.74442       -1.76080
H         -0.94501        1.54591        0.61042
H         -0.96085        1.53274       -0.90546
H          0.96711       -1.54445        0.54819
H          1.52152       -0.36553        1.31465
H          0.06106       -1.10376       -1.51681
H          1.48871       -0.57319       -1.27109
H          1.13396        1.52069       -0.13694
H          2.69388        1.67741       -0.18742

-457.69987	-458.11829	-458.24927	-458.29131	-458.30682
