# Supplementary material for: Reliable Structures and Electronic Energies of Small Water Clusters Using Density Functional and Local Correlation Coupled Cluster Model Chemistries
Source: J Phys Chem A. 2025 Sep 25;129(40):9291–302. doi: 10.1021/acs.jpca.5c04923 (PMC12516732; doi:10.1021/acs.jpca.5c04923)
Supplement: Supplementary file 2 [file jp5c04923_si_002.zip › XYZ_Coordinates/6/wb97xd/BOAT2.xyz]

18
BOAT2
O         -1.55218       -2.00182       -0.40480
H         -0.65327       -2.09751       -0.01504
H         -2.01313       -2.82739       -0.24419
O         -0.92251        2.25913        0.65174
H         -1.05612        2.28596        1.60155
H         -1.57915        1.61361        0.30041
O         -2.69043        0.44076       -0.27161
H         -2.30640       -0.46477       -0.30508
H         -3.04560        0.61441       -1.14638
O          1.55226        2.00173       -0.40493
H          2.01318        2.82734       -0.24442
H          0.65327        2.09751       -0.01539
O          0.92237       -2.25899        0.65245
H          1.05578       -2.28561        1.60229
H          1.57909       -1.61354        0.30112
O          2.69049       -0.44082       -0.27093
H          3.04585       -0.61467       -1.14558
H          2.30647        0.46471       -0.30469

-457.69670	-458.11414	-458.24534	-458.28754	-458.30309
