# Supplementary material for: Reliable Structures and Electronic Energies of Small Water Clusters Using Density Functional and Local Correlation Coupled Cluster Model Chemistries
Source: J Phys Chem A. 2025 Sep 25;129(40):9291–302. doi: 10.1021/acs.jpca.5c04923 (PMC12516732; doi:10.1021/acs.jpca.5c04923)
Supplement: Supplementary file 2 [file jp5c04923_si_002.zip › XYZ_Coordinates/6/wb97xd/BAG.xyz]

18
BAG
O         -1.01391        1.61584       -0.43605
O         -0.04751       -1.91881        0.45792
O          1.60572        1.69846       -0.14762
O          2.36165       -0.84600        0.02097
O         -1.36684        0.12232        1.89839
O         -1.36016       -0.81929       -1.75518
H          1.51791       -1.33164        0.20754
H          1.94934        0.76900       -0.15614
H         -0.02301        1.69231       -0.35036
H         -0.48491       -1.36567        1.12903
H         -0.54640       -1.73744       -0.35936
H         -1.33178        0.09792       -1.42347
H         -1.41052        0.75932        1.16239
H         -1.33073        2.46846       -0.74338
H         -2.26093       -0.99079       -2.03737
H         -2.24847        0.05872        2.27142
H          1.92696        2.08388        0.67149
H          2.81090       -1.32425       -0.67915

-457.69773	-458.11588	-458.24675	-458.28881	-458.30435
