# Supplementary material for: Reliable Structures and Electronic Energies of Small Water Clusters Using Density Functional and Local Correlation Coupled Cluster Model Chemistries
Source: J Phys Chem A. 2025 Sep 25;129(40):9291–302. doi: 10.1021/acs.jpca.5c04923 (PMC12516732; doi:10.1021/acs.jpca.5c04923)
Supplement: Supplementary file 2 [file jp5c04923_si_002.zip › XYZ_Coordinates/6/dfmp2/BOAT1-c.xyz]

18
BOAT1-c
O       -1.7358936833     -1.9447266431     -0.2572634905                 
O       -2.5927849962      0.6297216221     -0.3250742036                 
O       -0.7798947369      2.4183631136      0.6222656616                 
O        2.5838709020     -0.6309321106     -0.3872594022                 
O        0.7950311435     -2.4163813691      0.6104346992                 
O        1.7291747843      1.9438653263     -0.3054048733                 
H       -1.9445369591      1.2823094763      0.0223035286                 
H        0.1452358817      2.2670135334      0.3284784903                 
H        2.0487381837      1.0150497643     -0.3502121666                 
H       -0.1370293777     -2.2661128976      0.3388341982                 
H       -2.0563769472     -1.0159940370     -0.2968793041                 
H        0.7660788551     -2.5357267772      1.5631165417                 
H       -0.7276293651      2.5410361415      1.5735399615                 
H        2.8583161843     -1.0015026164     -1.2302768512                 
H       -2.8883995039      0.9977074276     -1.1620124442                 
H        1.9444265047     -1.2822983873     -0.0217741093                 
H        2.5016521635      2.4685628508     -0.0813242868                 
H       -2.5025944287     -2.4686151485     -0.0124363287                 

-457.69729	-458.11473	-458.24587	-458.28797	-458.30352
