# Supplementary material for: Reliable Structures and Electronic Energies of Small Water Clusters Using Density Functional and Local Correlation Coupled Cluster Model Chemistries
Source: J Phys Chem A. 2025 Sep 25;129(40):9291–302. doi: 10.1021/acs.jpca.5c04923 (PMC12516732; doi:10.1021/acs.jpca.5c04923)
Supplement: Supplementary file 2 [file jp5c04923_si_002.zip › XYZ_Coordinates/6/dfmp2/CAGE.xyz]

18
CAGE
O        0.8691788597     -1.7185126326     -0.4688855964                 
O       -0.7247870638      0.4014224887     -1.6326094416                 
O        0.5958570431      1.7338684321      0.2549749508                 
O       -0.6973790753     -0.4994004032      1.6634283233                 
O        2.8012763472      0.1081266987      0.0844243712                 
O       -2.8850002554      0.0105806229      0.0666445214                 
H        1.6903502664     -1.2065569739     -0.2973223404                 
H        1.1548009699     -2.5916760449     -0.7517596296                 
H       -0.2589556359     -0.4400950610     -1.5031894241                 
H       -1.6049074801      0.2425351235     -1.2411091031                 
H        0.0734472531      1.3681475650     -0.5084567582                 
H        0.5045218900      2.6896287729      0.2058905395                 
H       -0.1962598343     -1.1012731028      1.0899797504                 
H       -0.2775209890      0.3585341011      1.4969380424                 
H        2.1548170310      0.8366185024      0.1860017834                 
H        3.3019875228      0.0968697181      0.9048818121                 
H       -2.2517822932     -0.2525755345      0.7669027455                 
H       -3.6421137792     -0.5728554809      0.1594687891                 

-457.70006	-458.11855	-458.24933	-458.29137	-458.30687
