# Supplementary material for: Reliable Structures and Electronic Energies of Small Water Clusters Using Density Functional and Local Correlation Coupled Cluster Model Chemistries
Source: J Phys Chem A. 2025 Sep 25;129(40):9291–302. doi: 10.1021/acs.jpca.5c04923 (PMC12516732; doi:10.1021/acs.jpca.5c04923)
Supplement: Supplementary file 2 [file jp5c04923_si_002.zip › XYZ_Coordinates/6/dfmp2/BOOK2.xyz]

18
BOOK2
O        2.4035237829      1.3274663554     -0.4228852987                 
O        2.0684577554     -1.4032745042     -0.6519586146                 
O       -0.1640218335     -1.5592864213      1.0027821534                 
O       -2.3178797046     -1.1548562096     -0.5451939195                 
O       -2.0639175339      1.5203735463     -0.4982875992                 
O        0.0824165320      1.3515377872      1.1317748428                 
H        3.2827810080      1.5278639005     -0.0911999292                 
H        2.4013260179      0.3614320246     -0.5796940141                 
H       -1.8524973771      2.0434448480     -1.2761183540                 
H       -1.2679492107      1.5830775484      0.0837967987                 
H        0.0585232169      0.4029313122      1.3292672760                 
H        0.9282902293      1.4659233886      0.6568034636                 
H       -3.2287869481     -1.3854582547     -0.3441779519                 
H       -2.3090009101     -0.1702141140     -0.6168759403                 
H        1.8648724648     -1.8071640276     -1.5000488659                 
H        1.2812161453     -1.5677022531     -0.0971256860                 
H       -1.0126253802     -1.5227500944      0.4987726537                 
H       -0.2823041845     -2.2321577445      1.6789938462                 

-457.69936	-458.11744	-458.24826	-458.29030	-458.30585
