# Supplementary material for: Reliable Structures and Electronic Energies of Small Water Clusters Using Density Functional and Local Correlation Coupled Cluster Model Chemistries
Source: J Phys Chem A. 2025 Sep 25;129(40):9291–302. doi: 10.1021/acs.jpca.5c04923 (PMC12516732; doi:10.1021/acs.jpca.5c04923)
Supplement: Supplementary file 2 [file jp5c04923_si_002.zip › XYZ_Coordinates/6/dfmp2/BOOK1.xyz]

18
BOOK1
O        0.1180180258      1.5621536718      0.8646093611                 
O       -0.0258964017     -1.3589508389      0.9190265298                 
O       -2.3301388114      1.3704668006     -0.4347573046                 
O       -2.4721707993     -1.3962676871     -0.4336937882                 
O        2.4197679643      1.2145410469     -0.4664226445                 
O        2.2864754171     -1.4702493016     -0.4461633212                 
H        0.9639340688      1.5306581648      0.3542572411                 
H        0.2794613439      2.1615923462      1.5987829336                 
H       -0.0476040096     -0.4106117875      1.1185730690                 
H       -0.8753821074     -1.5189691298      0.4639732326                 
H       -1.4651356365      1.5539293748     -0.0196999426                 
H       -2.3426583125      1.8943148357     -1.2401040872                 
H       -2.5462591907     -0.4236029388     -0.5004314689                 
H       -3.2798258055     -1.6800588955      0.0027971636                 
H        2.4927241848      0.2309867214     -0.4998776771                 
H        2.5583570422      1.5102295824     -1.3701176899                 
H        1.4260464033     -1.5605847827      0.0305516437                 
H        2.8989457653     -2.0451055523      0.0200502249                 

-457.69986	-458.11792	-458.24877	-458.29085	-458.30638
