# Supplementary material for: Reliable Structures and Electronic Energies of Small Water Clusters Using Density Functional and Local Correlation Coupled Cluster Model Chemistries
Source: J Phys Chem A. 2025 Sep 25;129(40):9291–302. doi: 10.1021/acs.jpca.5c04923 (PMC12516732; doi:10.1021/acs.jpca.5c04923)
Supplement: Supplementary file 2 [file jp5c04923_si_002.zip › XYZ_Coordinates/6/dfmp2/CYCLIC.xyz]

18
CYCLIC
O        0.0000000000      2.6950462134      0.1473888889                 
O       -2.3339784852     -1.3475231067      0.1473888889                 
O        2.3339784852      1.3475231067     -0.1473888889                 
O        0.0000000000     -2.6950462134     -0.1473888889                 
O        2.3339784852     -1.3475231067      0.1473888889                 
O       -2.3339784852      1.3475231067     -0.1473888889                 
H       -0.1255023383      3.2211728535      0.9412806910                 
H       -0.8427573065      2.2017792523      0.0323353047                 
H       -1.4854181127     -1.8307388628      0.0323353047                 
H       -2.7268663520     -1.7192746400      0.9412806910                 
H        2.7268663520      1.7192746400     -0.9412806910                 
H        1.4854181127      1.8307388628     -0.0323353047                 
H        0.8427573065     -2.2017792523     -0.0323353047                 
H        0.1255023383     -3.2211728535     -0.9412806910                 
H        2.8523686903     -1.5018982136      0.9412806910                 
H        2.3281754193     -0.3710403894      0.0323353047                 
H       -2.8523686903      1.5018982136     -0.9412806910                 
H       -2.3281754193      0.3710403894     -0.0323353047                 

-457.69905	-458.11621	-458.24748	-458.28958	-458.30514
