# Supplementary material for: Reliable Structures and Electronic Energies of Small Water Clusters Using Density Functional and Local Correlation Coupled Cluster Model Chemistries
Source: J Phys Chem A. 2025 Sep 25;129(40):9291–302. doi: 10.1021/acs.jpca.5c04923 (PMC12516732; doi:10.1021/acs.jpca.5c04923)
Supplement: Supplementary file 2 [file jp5c04923_si_002.zip › XYZ_Coordinates/6/dfmp2/PRISM.xyz]

18
PRISM
O       -1.5116212798     -0.1866233345      1.4363370710                 
O       -1.7556380401     -0.3776466837     -1.3076730761                 
O       -0.5693848648      2.0223409178     -0.1209683545                 
O        0.9547673743     -1.1615221042      1.4406592986                 
O        0.9646028347     -1.3959473911     -1.3349782674                 
O        1.9925086390      1.0628540709     -0.1227841452                 
H       -0.6104706363     -0.5924871209      1.5546845989                 
H       -2.0157440838     -0.4172381019      2.2215514563                 
H       -1.8993649139     -0.4747972599     -0.3460958306                 
H       -2.5276982116     -0.7626555438     -1.7319267206                 
H       -0.9568483360      1.5382941086      0.6262276613                 
H       -0.9984097945      1.5969510787     -0.8763768911                 
H        0.9695599924     -1.5172070747      0.5283020328                 
H        1.5322850917     -0.3895381292      1.3455253768                 
H        0.0551361557     -1.1132529971     -1.5218494455                 
H        1.4607033983     -0.5655008020     -1.2763090883                 
H        1.1317983070      1.5372031242     -0.1383105318                 
H        2.6650243294      1.7402168461     -0.2361191866    

-457.70072	-458.11886	-458.24979	-458.29185	-458.30733             
