# Supplementary material for: Reliable Structures and Electronic Energies of Small Water Clusters Using Density Functional and Local Correlation Coupled Cluster Model Chemistries
Source: J Phys Chem A. 2025 Sep 25;129(40):9291–302. doi: 10.1021/acs.jpca.5c04923 (PMC12516732; doi:10.1021/acs.jpca.5c04923)
Supplement: Supplementary file 2 [file jp5c04923_si_002.zip › XYZ_Coordinates/6/dfmp2/BOAT2.xyz]

18
BOAT2
O       -1.3482797331     -2.1612578882     -0.3720495052                 
H       -0.4472991409     -2.1871278404      0.0190053386                 
H       -1.7192116574     -3.0336451124     -0.2198279364                 
O       -1.1717478920      2.1918872514      0.6510571875                 
H       -1.3395541601      2.2151832339      1.5965645145                 
H       -1.7474397969      1.4710858245      0.3092280162                 
O       -2.7299251016      0.1768676592     -0.2924657481                 
H       -2.2617640501     -0.6859349256     -0.3211181673                 
H       -3.0710067266      0.3043664347     -1.1817046130                 
O        1.3483804944      2.1611778552     -0.3721449797                 
H        1.7192838516      3.0335901737     -0.2199979604                 
H        0.4473006147      2.1871341094      0.0186744879                 
O        1.1715844240     -2.1917380432      0.6518057345                 
H        1.3391388782     -2.2147904948      1.5973637451                 
H        1.7473638519     -1.4710206588      0.3099468802                 
O        2.7299941237     -0.1769410718     -0.2918120394                 
H        3.0712452933     -0.3046309508     -1.1809584800                 
H        2.2618428137      0.6858574565     -0.3207368492   

-457.69729	-458.11467	-458.24577	-458.28790	-458.30343
