# Supplementary material for: Reliable Structures and Electronic Energies of Small Water Clusters Using Density Functional and Local Correlation Coupled Cluster Model Chemistries
Source: J Phys Chem A. 2025 Sep 25;129(40):9291–302. doi: 10.1021/acs.jpca.5c04923 (PMC12516732; doi:10.1021/acs.jpca.5c04923)
Supplement: Supplementary file 2 [file jp5c04923_si_002.zip › XYZ_Coordinates/6/dfmp2/BAG.xyz]

18
BAG
O       -1.0413908468      1.6286241302     -0.4123523250                 
O       -0.1001976480     -1.9304051457      0.4328633105                 
O        1.6024676714      1.7204788986     -0.1576874845                 
O        2.3311857644     -0.8487039653      0.0336675550                 
O       -1.3492457447      0.1301940102      1.9571826383                 
O       -1.3420066122     -0.7898487886     -1.8329536024                 
H        1.4788540354     -1.3261071839      0.1893565545                 
H        1.9344385522      0.7891722940     -0.1408692160                 
H       -0.0545102853      1.7173514411     -0.3296545355                 
H       -0.5388068966     -1.3757136359      1.1008186335                 
H       -0.5894915507     -1.7209027309     -0.3823276300                 
H       -1.3426702478      0.1132421728     -1.4664707556                 
H       -1.4176840695      0.7630919332      1.2208511608                 
H       -1.3493607242      2.4901377804     -0.7083662540                 
H       -2.2277372765     -0.9288512186     -2.1781898514                 
H       -2.2133636620      0.1276145497      2.3771793559                 
H        1.9435700434      2.1115945310      0.6517546181                 
H        2.7767932143     -1.3376470116     -0.6629249748       

-457.69852	-458.11647	-458.24732	-458.28936	-458.30488 
