# Supplementary material for: Reliable Structures and Electronic Energies of Small Water Clusters Using Density Functional and Local Correlation Coupled Cluster Model Chemistries
Source: J Phys Chem A. 2025 Sep 25;129(40):9291–302. doi: 10.1021/acs.jpca.5c04923 (PMC12516732; doi:10.1021/acs.jpca.5c04923)
Supplement: Supplementary file 2 [file jp5c04923_si_002.zip › XYZ_Coordinates/6/ccsdt_mp2/BOAT1-c.xyz]

18
BOAT1-c
O       -1.6981459815     -1.9839952421     -0.3085931536                 
O       -2.6150748999      0.5867695982     -0.3589887908                 
O       -0.8331429363      2.4082299659      0.6297275954                 
O        2.6150701928     -0.5867952938     -0.3589820357                 
O        0.8331509407     -2.4081851707      0.6298863406                 
O        1.6981421916      1.9839733836     -0.3087548342                 
H       -1.9852728954      1.2438568256      0.0048241192                 
H        0.0898365037      2.2766997216      0.3292985286                 
H        2.0336489487      1.0635766737     -0.3428097730                 
H       -0.0898322353     -2.2766746526      0.3294601399                 
H       -2.0336533396     -1.0636009942     -0.3427084442                 
H        0.7776308170     -2.5091319254      1.5836890471                 
H       -0.7776102353      2.5092433410      1.5835225060                 
H        2.8983766612     -0.9565357718     -1.1996001587                 
H       -2.8983932544      0.9564508008     -1.1996289698                 
H        1.9852731034     -1.2438567614      0.0048859080                 
H        2.4573488356      2.5228825465     -0.0727527116                 
H       -2.4573489697     -2.5228877332     -0.0725411656   
