# Supplementary material for: Reliable Structures and Electronic Energies of Small Water Clusters Using Density Functional and Local Correlation Coupled Cluster Model Chemistries
Source: J Phys Chem A. 2025 Sep 25;129(40):9291–302. doi: 10.1021/acs.jpca.5c04923 (PMC12516732; doi:10.1021/acs.jpca.5c04923)
Supplement: Supplementary file 2 [file jp5c04923_si_002.zip › XYZ_Coordinates/6/ccsdt_mp2/CAGE.xyz]

18
CAGE
O        0.8615082104     -1.7265888779     -0.4538411973                 
O       -0.7478183591      0.3684645784     -1.6495955017                 
O        0.5890737777      1.7538483094      0.2078771059                 
O       -0.6785924526     -0.4547903154      1.6678785678                 
O        2.8043336197      0.1131956989      0.0832379625                 
O       -2.9002214046      0.0119345801      0.0865612691                 
H        1.6805430790     -1.2124575015     -0.2934694896                 
H        1.1459851882     -2.6049341945     -0.7211280844                 
H       -0.2797599277     -0.4683071008     -1.5043692088                 
H       -1.6228484532      0.2210290642     -1.2464171463                 
H        0.0683244887      1.3733770955     -0.5438798475                 
H        0.4897117661      2.7078998220      0.1451890155                 
H       -0.1894413915     -1.0703909713      1.1000027012                 
H       -0.2631331406      0.3994641592      1.4762248426                 
H        2.1623228406      0.8454582145      0.1605033971                 
H        3.2776273674      0.1025251354      0.9200804310                 
H       -2.2568522515     -0.2283644002      0.7828304403                 
H       -3.6387466975     -0.5938111103      0.1874872977                 
