# Supplementary material for: Reliable Structures and Electronic Energies of Small Water Clusters Using Density Functional and Local Correlation Coupled Cluster Model Chemistries
Source: J Phys Chem A. 2025 Sep 25;129(40):9291–302. doi: 10.1021/acs.jpca.5c04923 (PMC12516732; doi:10.1021/acs.jpca.5c04923)
Supplement: Supplementary file 2 [file jp5c04923_si_002.zip › XYZ_Coordinates/6/ccsdt_mp2/BOOK2.xyz]

18
BOOK2
O       -2.4905559418     -1.2009444631     -0.3915042419                 
O       -1.9870762419      1.5139452231     -0.6612630529                 
O        0.2617177505      1.5474769170      0.9991552322                 
O        2.3867279750      1.0048244148     -0.5738917885                 
O        1.9628965927     -1.6647254971     -0.5059119051                 
O       -0.1578124141     -1.3444974234      1.1609009210                 
H       -3.3743649086     -1.3371864324     -0.0393570548                 
H       -2.4271852652     -0.2414674730     -0.5619968484                 
H        1.6966286967     -2.1693515297     -1.2793102153                 
H        1.1801534404     -1.6721911649      0.0914067320                 
H       -0.0781808693     -0.3969632412      1.3451241972                 
H       -1.0085515356     -1.4182493157      0.6904527588                 
H        3.3100067346      1.1746256728     -0.3680930776                 
H        2.3128361808      0.0259717770     -0.6400415784                 
H       -1.7481828740      1.8805741957     -1.5172679315                 
H       -1.1965842971      1.6359304811     -0.1036788993                 
H        1.0984556451      1.4583820267      0.4886756757                 
H        0.4277872889      2.2112916337      1.6742049234                 
