# Supplementary material for: Reliable Structures and Electronic Energies of Small Water Clusters Using Density Functional and Local Correlation Coupled Cluster Model Chemistries
Source: J Phys Chem A. 2025 Sep 25;129(40):9291–302. doi: 10.1021/acs.jpca.5c04923 (PMC12516732; doi:10.1021/acs.jpca.5c04923)
Supplement: Supplementary file 2 [file jp5c04923_si_002.zip › XYZ_Coordinates/6/ccsdt_mp2/BOOK1.xyz]

18
BOOK1
O        0.1157831270      1.5524887458      0.8738902071                 
O       -0.0270941014     -1.3706370389      0.9207340187                 
O       -2.3436221185      1.3651150239     -0.4328305477                 
O       -2.4825817853     -1.4144358690     -0.4412494692                 
O        2.4253603350      1.2154576585     -0.4765850877                 
O        2.3048440000     -1.4861613460     -0.4418595006                 
H        0.9573644370      1.5255587010      0.3630356798                 
H        0.2793806734      2.1418926102      1.6156515420                 
H       -0.0526951117     -0.4221025160      1.1156774322                 
H       -0.8707040870     -1.5373373624      0.4613961498                 
H       -1.4821251123      1.5441673992     -0.0132110356                 
H       -2.3436420472      1.8800151062     -1.2442732823                 
H       -2.5554215636     -0.4434695125     -0.5051435322                 
H       -3.2827665296     -1.6967608137      0.0102140096                 
H        2.5035939863      0.2354167642     -0.5009029574                 
H        2.5441075556      1.5015475992     -1.3863527344                 
H        1.4440212115     -1.5751747113      0.0272847235                 
H        2.9173709335     -2.0483706583      0.0398270409       
     
