# Supplementary material for: Reliable Structures and Electronic Energies of Small Water Clusters Using Density Functional and Local Correlation Coupled Cluster Model Chemistries
Source: J Phys Chem A. 2025 Sep 25;129(40):9291–302. doi: 10.1021/acs.jpca.5c04923 (PMC12516732; doi:10.1021/acs.jpca.5c04923)
Supplement: Supplementary file 2 [file jp5c04923_si_002.zip › XYZ_Coordinates/6/ccsdt_mp2/CYCLIC.xyz]

18
CYCLIC
O        0.0000000000      2.7118069005      0.1448344312                 
O       -2.3484936660     -1.3559034503      0.1448344312                 
O        2.3484936660      1.3559034503     -0.1448344312                 
O        0.0000000000     -2.7118069005     -0.1448344312                 
O        2.3484936660     -1.3559034503      0.1448344312                 
O       -2.3484936660      1.3559034503     -0.1448344312                 
H       -0.1267858103      3.2332186693      0.9419036304                 
H       -0.8384416089      2.2174761386      0.0287504346                 
H       -1.5011698639     -1.8348498022      0.0287504346                 
H       -2.7366565985     -1.7264090672      0.9419036304                 
H        2.7366565985      1.7264090672     -0.9419036304                 
H        1.5011698639      1.8348498022     -0.0287504346                 
H        0.8384416089     -2.2174761386     -0.0287504346                 
H        0.1267858103     -3.2332186693     -0.9419036304                 
H        2.8634424087     -1.5068096021      0.9419036304                 
H        2.3396114727     -0.3826263364      0.0287504346                 
H       -2.8634424087      1.5068096021     -0.9419036304                 
H       -2.3396114727      0.3826263364     -0.0287504346                 
