# Supplementary material for: Reliable Structures and Electronic Energies of Small Water Clusters Using Density Functional and Local Correlation Coupled Cluster Model Chemistries
Source: J Phys Chem A. 2025 Sep 25;129(40):9291–302. doi: 10.1021/acs.jpca.5c04923 (PMC12516732; doi:10.1021/acs.jpca.5c04923)
Supplement: Supplementary file 2 [file jp5c04923_si_002.zip › XYZ_Coordinates/6/ccsdt_mp2/PRISM.xyz]

18
PRISM
O       -1.5150694894     -0.2406002774      1.4323036534                 
O       -1.7414488927     -0.3498809167     -1.3269650062                 
O       -0.5744722777      2.0144048628     -0.0737387011                 
O        0.9733538624     -1.1981347421      1.4141747808                 
O        0.9909400112     -1.3582424488     -1.3758018837                 
O        2.0016237074      1.0691019341     -0.0886186507                 
H       -0.6138785814     -0.6386073189      1.5402546485                 
H       -2.0187678201     -0.4999422926      2.2085802854                 
H       -1.8883987185     -0.4783964384     -0.3713186129                 
H       -2.5096383026     -0.7239097053     -1.7676008415                 
H       -0.9634636624      1.5206127051      0.6648935692                 
H       -0.9966146700      1.5992803151     -0.8384188684                 
H        0.9906019655     -1.5375433113      0.4979045138                 
H        1.5453082971     -0.4206008204      1.3368413579                 
H        0.0821615405     -1.0732312489     -1.5572565977                 
H        1.4845132342     -0.5297057383     -1.2853481508                 
H        1.1390857724      1.5355672894     -0.0935886556                 
H        2.6696755756      1.7532892689     -0.1857761874        
  
