# Supplementary material for: Reliable Structures and Electronic Energies of Small Water Clusters Using Density Functional and Local Correlation Coupled Cluster Model Chemistries
Source: J Phys Chem A. 2025 Sep 25;129(40):9291–302. doi: 10.1021/acs.jpca.5c04923 (PMC12516732; doi:10.1021/acs.jpca.5c04923)
Supplement: Supplementary file 2 [file jp5c04923_si_002.zip › XYZ_Coordinates/6/ccsdt_mp2/BOAT2.xyz]

18
BOAT2
O       -1.4198542945     -2.1135909771     -0.4106124185                 
H       -0.5295216079     -2.1611640672     -0.0048209082                 
H       -1.8157456955     -2.9754432044     -0.2596563086                 
O       -1.0907337572      2.2187224171      0.6723385422                 
H       -1.2336368167      2.2194128329      1.6224349945                 
H       -1.6988033410      1.5317543634      0.3256902658                 
O       -2.7500363798      0.2701075197     -0.2847579678                 
H       -2.3058989124     -0.6017418664     -0.3268675451                 
H       -3.0855407997      0.4212113935     -1.1726940632                 
O        1.4198554925      2.1135824287     -0.4106542361                 
H        1.8157457733      2.9754380659     -0.2597146140                 
H        0.5295212071      2.1611636256     -0.0048672046                 
O        1.0907308009     -2.2187093152      0.6723926593                 
H        1.2336297124     -2.2193834306      1.6224897440                 
H        1.6988015249     -1.5317468549      0.3257352234                 
O        2.7500379183     -0.2701121254     -0.2847318763                 
H        3.0855503982     -0.4212364755     -1.1726614451                 
H        2.3059003159      0.6017360358     -0.3268657613           
