# Supplementary material for: Reliable Structures and Electronic Energies of Small Water Clusters Using Density Functional and Local Correlation Coupled Cluster Model Chemistries
Source: J Phys Chem A. 2025 Sep 25;129(40):9291–302. doi: 10.1021/acs.jpca.5c04923 (PMC12516732; doi:10.1021/acs.jpca.5c04923)
Supplement: Supplementary file 2 [file jp5c04923_si_002.zip › XYZ_Coordinates/6/ccsdt_mp2/BAG.xyz]

18
BAG
O       -1.0553888704      1.5895865866     -0.4930713403                 
O       -0.0575023259     -1.9183893892      0.5357037325                 
O        1.6009847892      1.7229848259     -0.2252433322                 
O        2.3775086792     -0.8436015928      0.0415094621                 
O       -1.3275364595      0.2125407624      1.9625046836                 
O       -1.3518561303     -0.9143303239     -1.7780949628                 
H        1.5346809595     -1.3162366993      0.2348806056                 
H        1.9470967463      0.8015732054     -0.1896493373                 
H       -0.0736956351      1.6883659585     -0.4127310486                 
H       -0.4900588845     -1.3297886113      1.1762951599                 
H       -0.5554691423     -1.7591057904     -0.2840278066                 
H       -1.3516991156      0.0058311433     -1.4615758866                 
H       -1.4118765754      0.8010170416      1.1935926094                 
H       -1.3689755733      2.4320729471     -0.8343396686                 
H       -2.2499526910     -1.0850455273     -2.0742056477                 
H       -2.1972075664      0.1942720003      2.3709389073                 
H        1.9212361933      2.1309524235      0.5846706755                 
H        2.8062438264     -1.3542350438     -0.6503145050      
