# Supplementary material for: Reliable Structures and Electronic Energies of Small Water Clusters Using Density Functional and Local Correlation Coupled Cluster Model Chemistries
Source: J Phys Chem A. 2025 Sep 25;129(40):9291–302. doi: 10.1021/acs.jpca.5c04923 (PMC12516732; doi:10.1021/acs.jpca.5c04923)
Supplement: Supplementary file 2 [file jp5c04923_si_002.zip › XYZ_Coordinates/4/wb97xd/Ci.xyz]

12
Ci from G16 log file
H            -0.857740    2.401535   -0.707901
O            -0.581104    1.834997    0.015559
H             1.026882    1.155647   -0.007768
H            -1.170161    1.048868    0.002771
O             1.830320    0.588864   -0.006865
H             2.408937    0.931930    0.677343
H             1.170161   -1.048868   -0.002771
O             0.581104   -1.834997   -0.015559
H             0.857740   -2.401535    0.707901
H            -1.026882   -1.155647    0.007768
O            -1.830320   -0.588864    0.006865
H            -2.408937   -0.931930   -0.677343

-305.1267605	-305.4056549	-305.4931377	-305.521233	-305.5315838
