# Supplementary material for: Reliable Structures and Electronic Energies of Small Water Clusters Using Density Functional and Local Correlation Coupled Cluster Model Chemistries
Source: J Phys Chem A. 2025 Sep 25;129(40):9291–302. doi: 10.1021/acs.jpca.5c04923 (PMC12516732; doi:10.1021/acs.jpca.5c04923)
Supplement: Supplementary file 2 [file jp5c04923_si_002.zip › XYZ_Coordinates/4/wb97xd/S4.xyz]

12
S4 from G16 log file
O            -1.356070    1.356070    0.027967
H            -0.383921    1.501271   -0.006456
H            -1.681505    1.846593    0.786043
O             1.356070    1.356070   -0.027967
H             1.501271    0.383921    0.006456
H             1.846593    1.681505   -0.786043
O             1.356070   -1.356070    0.027967
H             0.383921   -1.501271   -0.006456
H             1.681505   -1.846593    0.786043
O            -1.356070   -1.356070   -0.027967
H            -1.501271   -0.383921    0.006456
H            -1.846593   -1.681505   -0.786043
 
-305.1283631	-305.4071185	-305.4945549	-305.5226358	-305.532993
