# Supplementary material for: Reliable Structures and Electronic Energies of Small Water Clusters Using Density Functional and Local Correlation Coupled Cluster Model Chemistries
Source: J Phys Chem A. 2025 Sep 25;129(40):9291–302. doi: 10.1021/acs.jpca.5c04923 (PMC12516732; doi:10.1021/acs.jpca.5c04923)
Supplement: Supplementary file 2 [file jp5c04923_si_002.zip › XYZ_Coordinates/4/wb97xd/D2h_dd_da.xyz]

12
D2h 2d 2a from G16
O             0.000000    1.959976    0.000000
H             0.767458    1.374176    0.000000
H            -0.767458    1.374176   -0.000000
O             2.211925   -0.000000   -0.000000
O            -2.211925    0.000000   -0.000000
H             2.785695   -0.000000    0.771455
H            -2.785695   -0.000000   -0.771455
H             2.785695   -0.000000   -0.771455
H            -2.785695    0.000000    0.771455
O            -0.000000   -1.959976    0.000000
H             0.767458   -1.374176   -0.000000
H            -0.767458   -1.374176    0.000000

-305.11036	-305.38869	-305.47605	-305.50421	-305.51449
 
