# Supplementary material for: Reliable Structures and Electronic Energies of Small Water Clusters Using Density Functional and Local Correlation Coupled Cluster Model Chemistries
Source: J Phys Chem A. 2025 Sep 25;129(40):9291–302. doi: 10.1021/acs.jpca.5c04923 (PMC12516732; doi:10.1021/acs.jpca.5c04923)
Supplement: Supplementary file 2 [file jp5c04923_si_002.zip › XYZ_Coordinates/4/dfmp2/Ci.xyz]

12
GT Ci
H       -0.8686278293      2.4183317840     -0.6982505436                 
O       -0.5838706695      1.8477520741      0.0203307027                 
H        1.0427891121      1.1540572931     -0.0023478629                 
H       -1.1659026062      1.0596926171     -0.0258154085                 
O        1.8455944989      0.5895075405     -0.0113058108                 
H        2.4165314777      0.9511529867      0.6714619035                 
H        1.1659026062     -1.0596926171      0.0258154085                 
O        0.5838706695     -1.8477520741     -0.0203307027                 
H        0.8686278293     -2.4183317840      0.6982505436                 
H       -1.0427891121     -1.1540572931      0.0023478629                 
O       -1.8455944989     -0.5895075405      0.0113058108                 
H       -2.4165314777     -0.9511529867     -0.6714619035      

-305.1272253	-305.4060261	-305.4933268	-305.5215511	-305.531907           
