# Supplementary material for: Reliable Structures and Electronic Energies of Small Water Clusters Using Density Functional and Local Correlation Coupled Cluster Model Chemistries
Source: J Phys Chem A. 2025 Sep 25;129(40):9291–302. doi: 10.1021/acs.jpca.5c04923 (PMC12516732; doi:10.1021/acs.jpca.5c04923)
Supplement: Supplementary file 2 [file jp5c04923_si_002.zip › XYZ_Coordinates/4/dfmp2/S4.xyz]

12
GT S4 tetramer df_mp2
O       -1.3670775692      1.3670775692      0.0084327855                 
H       -0.3954291073      1.5060317951     -0.0061878531                 
H       -1.6853811016      1.8796747782      0.7562168100                 
O        1.3670775692      1.3670775692     -0.0084327855                 
H        1.5060317951      0.3954291073      0.0061878531                 
H        1.8796747782      1.6853811016     -0.7562168100                 
O        1.3670775692     -1.3670775692      0.0084327855                 
H        0.3954291073     -1.5060317951     -0.0061878531                 
H        1.6853811016     -1.8796747782      0.7562168100                 
O       -1.3670775692     -1.3670775692     -0.0084327855                 
H       -1.5060317951     -0.3954291073      0.0061878531                 
H       -1.8796747782     -1.6853811016     -0.7562168100                 

-305.1287898	-305.4074657	-305.4947293	-305.5229371	-305.5332915
