# Supplementary material for: Reliable Structures and Electronic Energies of Small Water Clusters Using Density Functional and Local Correlation Coupled Cluster Model Chemistries
Source: J Phys Chem A. 2025 Sep 25;129(40):9291–302. doi: 10.1021/acs.jpca.5c04923 (PMC12516732; doi:10.1021/acs.jpca.5c04923)
Supplement: Supplementary file 2 [file jp5c04923_si_002.zip › XYZ_Coordinates/4/dfmp2/D2d_dd_da.xyz]

12
D2d_dd_da
O        0.0000000000      1.9767152009      0.0000000000                 
H        0.7601387864      1.3819388889      0.0000000000                 
H       -0.7601387864      1.3819388889      0.0000000000                 
O        2.2667481293      0.0000000000      0.0000000000                 
O       -2.2667481293      0.0000000000      0.0000000000                 
H        2.8527097572      0.0000000000      0.7636524183                 
H       -2.8527097572      0.0000000000     -0.7636524183                 
H        2.8527097572      0.0000000000     -0.7636524183                 
H       -2.8527097572      0.0000000000      0.7636524183                 
O        0.0000000000     -1.9767152009      0.0000000000                 
H        0.7601387864     -1.3819388889      0.0000000000                 
H       -0.7601387864     -1.3819388889      0.0000000000                 

-305.1108868	-305.3891488	-305.4764718	-305.5046264	-305.5148946	
