# Supplementary material for: Reliable Structures and Electronic Energies of Small Water Clusters Using Density Functional and Local Correlation Coupled Cluster Model Chemistries
Source: J Phys Chem A. 2025 Sep 25;129(40):9291–302. doi: 10.1021/acs.jpca.5c04923 (PMC12516732; doi:10.1021/acs.jpca.5c04923)
Supplement: Supplementary file 2 [file jp5c04923_si_002.zip › XYZ_Coordinates/4/ccsdt_mp2/Ci.xyz]

12
ccsd_t Ci
H       -0.8718197932      2.4162615748     -0.7056112417                 
O       -0.5894727193      1.8568535167      0.0229278781                 
H        1.0516783008      1.1557777863     -0.0060322181                 
H       -1.1681973556      1.0689075934     -0.0150683708                 
O        1.8547067957      0.5959361105     -0.0150004270                 
H        2.4164315868      0.9493639561      0.6798774729                 
H        1.1681973556     -1.0689075934      0.0150683708                 
O        0.5894727193     -1.8568535167     -0.0229278781                 
H        0.8718197932     -2.4162615748      0.7056112417                 
H       -1.0516783008     -1.1557777863      0.0060322181                 
O       -1.8547067957     -0.5959361105      0.0150004270                 
H       -2.4164315868     -0.9493639561     -0.6798774729                 
