# Supplementary material for: Reliable Structures and Electronic Energies of Small Water Clusters Using Density Functional and Local Correlation Coupled Cluster Model Chemistries
Source: J Phys Chem A. 2025 Sep 25;129(40):9291–302. doi: 10.1021/acs.jpca.5c04923 (PMC12516732; doi:10.1021/acs.jpca.5c04923)
Supplement: Supplementary file 2 [file jp5c04923_si_002.zip › XYZ_Coordinates/4/ccsdt_mp2/S4.xyz]

12
ccsd_t S4
O       -1.3742444137      1.3742444137      0.0141290138                 
O        1.3742444137     -1.3742444137      0.0141290138                 
O        1.3742444137      1.3742444137     -0.0141290138                 
O       -1.3742444137     -1.3742444137     -0.0141290138                 
H       -1.5115196118      0.4050419166     -0.0068167105                 
H        1.5115196118     -0.4050419166     -0.0068167105                 
H        0.4050419166      1.5115196118      0.0068167105                 
H       -0.4050419166     -1.5115196118      0.0068167105                 
H       -1.8757829629      1.6847322210      0.7728789690                 
H        1.8757829629     -1.6847322210      0.7728789690                 
H        1.6847322210      1.8757829629     -0.7728789690                 
H       -1.6847322210     -1.8757829629     -0.7728789690                 
