# Supplementary material for: Reliable Structures and Electronic Energies of Small Water Clusters Using Density Functional and Local Correlation Coupled Cluster Model Chemistries
Source: J Phys Chem A. 2025 Sep 25;129(40):9291–302. doi: 10.1021/acs.jpca.5c04923 (PMC12516732; doi:10.1021/acs.jpca.5c04923)
Supplement: Supplementary file 2 [file jp5c04923_si_002.zip › XYZ_Coordinates/4/ccsdt_mp2/D2h_dd_da.xyz]

12
ccsd_t D2h dd da
O        0.0000000000      1.9764374851      0.0000000000                 
H        0.7603854361      1.3826195142      0.0000000000                 
H       -0.7603854361      1.3826195142      0.0000000000                 
O        2.2681938795      0.0000000000      0.0000000000                 
O       -2.2681938795      0.0000000000      0.0000000000                 
H        2.8534717083      0.0000000000      0.7640856822                 
H       -2.8534717083      0.0000000000     -0.7640856822                 
H        2.8534717083      0.0000000000     -0.7640856822                 
H       -2.8534717083      0.0000000000      0.7640856822                 
O        0.0000000000     -1.9764374851      0.0000000000                 
H        0.7603854361     -1.3826195142      0.0000000000                 
H       -0.7603854361     -1.3826195142      0.0000000000                 
