# Supplementary material for: Reliable Structures and Electronic Energies of Small Water Clusters Using Density Functional and Local Correlation Coupled Cluster Model Chemistries
Source: J Phys Chem A. 2025 Sep 25;129(40):9291–302. doi: 10.1021/acs.jpca.5c04923 (PMC12516732; doi:10.1021/acs.jpca.5c04923)
Supplement: Supplementary file 2 [file jp5c04923_si_002.zip › XYZ_Coordinates/3/wb97xd/C1-c.xyz]

9
wb97xd from GT mp2
O          -1.305394   -0.915708   -0.089854
O          -0.145969    1.583807    0.108985
O           1.454045   -0.659438   -0.082669
H           2.001836   -1.088158    0.578131
H           0.586685   -1.104450   -0.068393
H          -1.965661   -1.191963    0.548975
H          -1.225057    0.054198   -0.017788
H          -0.077839    2.227772   -0.599429
H           0.658586    1.033307    0.066800
 
-228.8384865	-229.0477437	-229.1133388	-229.1344668	-229.1422374
