# Supplementary material for: Reliable Structures and Electronic Energies of Small Water Clusters Using Density Functional and Local Correlation Coupled Cluster Model Chemistries
Source: J Phys Chem A. 2025 Sep 25;129(40):9291–302. doi: 10.1021/acs.jpca.5c04923 (PMC12516732; doi:10.1021/acs.jpca.5c04923)
Supplement: Supplementary file 2 [file jp5c04923_si_002.zip › XYZ_Coordinates/3/wb97xd/C3.xyz]

9
C3 loose Geometry from xyz file
O            -0.973875    1.267268   -0.064193
O             1.584424    0.209767   -0.064193
O            -0.610549   -1.477035   -0.064193
H             0.000000    1.250147   -0.030159
H             1.082659   -0.625074   -0.030159
H            -1.082659   -0.625074   -0.030159
H            -1.266968    1.948713    0.543705
H             2.321119    0.122870    0.543705
H            -1.054151   -2.071583    0.543705
 
-228.83710	-229.04650	-229.11214	-229.13329	-229.14106
