# Supplementary material for: Reliable Structures and Electronic Energies of Small Water Clusters Using Density Functional and Local Correlation Coupled Cluster Model Chemistries
Source: J Phys Chem A. 2025 Sep 25;129(40):9291–302. doi: 10.1021/acs.jpca.5c04923 (PMC12516732; doi:10.1021/acs.jpca.5c04923)
Supplement: Supplementary file 2 [file jp5c04923_si_002.zip › XYZ_Coordinates/3/dfmp2/C1-c.xyz]

9
C1 GT df_mp2/haTZ
O       -1.2953892321     -0.9524626353     -0.0837441747                 
O       -0.1798216521      1.5935625836      0.1213692099                 
O        1.4757496962     -0.6375719720     -0.0744796626                 
H        2.0340299071     -1.0756257818      0.5729242636                 
H        0.6106969120     -1.0814646654     -0.0168445610                 
H       -1.9669601050     -1.2045213120      0.5550619904                 
H       -1.2190298109      0.0166541567     -0.0120850161                 
H       -0.0918245877      2.2430170317     -0.5812643462                 
H        0.6245363489      1.0459490278      0.0671173516                 

-228.8387772	-229.0480277	-229.113604	-229.1347204	-229.1424878
