# Supplementary material for: Reliable Structures and Electronic Energies of Small Water Clusters Using Density Functional and Local Correlation Coupled Cluster Model Chemistries
Source: J Phys Chem A. 2025 Sep 25;129(40):9291–302. doi: 10.1021/acs.jpca.5c04923 (PMC12516732; doi:10.1021/acs.jpca.5c04923)
Supplement: Supplementary file 2 [file jp5c04923_si_002.zip › XYZ_Coordinates/3/dfmp2/C3.xyz]

9
C3 GT df_mp2/haTZ
O       -0.9706500903      1.2828990316     -0.0656002942                 
O        1.5963481970      0.1991581206     -0.0656002942                 
O       -0.6256981067     -1.4820571521     -0.0656002942                 
H        0.0000000000      1.2438690870     -0.0010833132                 
H        1.0772222284     -0.6219345435     -0.0010833132                 
H       -1.0772222284     -0.6219345435     -0.0010833132                 
H       -1.2410875556      1.9895275574      0.5258856666                 
H        2.3435251841      0.0800495728      0.5258856666                 
H       -1.1024376284     -2.0695771302      0.5258856666                 

-228.8374388	-229.0467947	-229.1124319	-229.1335594	-229.1413451
