# Supplementary material for: Reliable Structures and Electronic Energies of Small Water Clusters Using Density Functional and Local Correlation Coupled Cluster Model Chemistries
Source: J Phys Chem A. 2025 Sep 25;129(40):9291–302. doi: 10.1021/acs.jpca.5c04923 (PMC12516732; doi:10.1021/acs.jpca.5c04923)
Supplement: Supplementary file 2 [file jp5c04923_si_002.zip › XYZ_Coordinates/3/ccsdt_mp2/C1-c.xyz]

9
ccsd_t
O       -1.3121240237     -0.9410376114     -0.0938169262                 
O       -0.1632058968      1.6025749547      0.1103023945                 
O        1.4765840537     -0.6547504447     -0.0842188903                 
H        2.0141443525     -1.0863422379      0.5851210461                 
H        0.6070418768     -1.0883167146     -0.0389819998                 
H       -1.9655722309     -1.1875470279      0.5660244854                 
H       -1.2240972188      0.0257061463     -0.0227050475                 
H       -0.0755600087      2.2355848211     -0.6076400295                 
H        0.6340101637      1.0466198241      0.0600489213                 
