# Supplementary material for: Reliable Structures and Electronic Energies of Small Water Clusters Using Density Functional and Local Correlation Coupled Cluster Model Chemistries
Source: J Phys Chem A. 2025 Sep 25;129(40):9291–302. doi: 10.1021/acs.jpca.5c04923 (PMC12516732; doi:10.1021/acs.jpca.5c04923)
Supplement: Supplementary file 2 [file jp5c04923_si_002.zip › XYZ_Coordinates/3/ccsdt_mp2/C3.xyz]

9
ccsd_t
O       -0.9695189526      1.2934394786     -0.0673389435                 
O        1.6049109230      0.1929083031     -0.0673389435                 
O       -0.6353919705     -1.4863477817     -0.0673389435                 
H        0.0000000000      1.2475281189     -0.0095938237                 
H        1.0803910429     -0.6237640594     -0.0095938237                 
H       -1.0803910429     -0.6237640594     -0.0095938237                 
H       -1.2326022378      1.9821833119      0.5483053719                 
H        2.3329222220      0.0763731947      0.5483053719                 
H       -1.1003199842     -2.0585565066      0.5483053719                 
