# Supplementary material for: Reliable Structures and Electronic Energies of Small Water Clusters Using Density Functional and Local Correlation Coupled Cluster Model Chemistries
Source: J Phys Chem A. 2025 Sep 25;129(40):9291–302. doi: 10.1021/acs.jpca.5c04923 (PMC12516732; doi:10.1021/acs.jpca.5c04923)
Supplement: Supplementary file 2 [file jp5c04923_si_002.zip › XYZ_Coordinates/5/wb97xd/FR-B-c.xyz]

15
FR-B-c
H         -0.00902        1.48421        0.40162
H          2.00933        0.46337       -0.39589
O          0.85398        1.29167        0.84471
O         -1.52717        1.53773       -0.35996
H         -1.85970        0.60994       -0.34845
H         -1.54174        1.81532       -1.27911
O         -2.06764       -1.09902       -0.29124
H         -2.75451       -1.53466        0.21765
H         -1.20152       -1.41472        0.05832
O          0.39706       -1.55461        0.71608
H          1.06931       -1.52670        0.01496
H          0.53315       -0.70483        1.16263
O          2.28210       -0.28752       -0.95207
H          3.24118       -0.28939       -0.97479
H          1.00689        1.99154        1.48297

-381.4113951	-381.7599223	-381.8691139	-381.9042044	-381.9171601
