# Supplementary material for: Reliable Structures and Electronic Energies of Small Water Clusters Using Density Functional and Local Correlation Coupled Cluster Model Chemistries
Source: J Phys Chem A. 2025 Sep 25;129(40):9291–302. doi: 10.1021/acs.jpca.5c04923 (PMC12516732; doi:10.1021/acs.jpca.5c04923)
Supplement: Supplementary file 2 [file jp5c04923_si_002.zip › XYZ_Coordinates/5/wb97xd/Cyclic-c.xyz]

15
Cyclic-c
O          2.28538       -0.14594        0.18066
H          1.69850       -0.92641        0.04949
H          2.78444       -0.31141        0.98350
O          0.57632       -2.20820       -0.14601
H         -0.35301       -1.89154       -0.06664
H          0.62059       -2.71466       -0.96019
O         -1.93871       -1.24301        0.03823
H         -1.94359       -0.25919        0.01660
H         -2.47866       -1.50594        0.78656
O         -1.76466        1.46335       -0.03756
H         -0.81885        1.73689       -0.07119
H         -2.20007        2.06199        0.57268
O          0.85330        2.12525       -0.09353
H          1.40986        1.32322        0.03862
H          1.18780        2.55550       -0.88378

-381.4134949	-381.7615793	-381.8708872	-381.9059939	-381.9189673
