# Supplementary material for: Reliable Structures and Electronic Energies of Small Water Clusters Using Density Functional and Local Correlation Coupled Cluster Model Chemistries
Source: J Phys Chem A. 2025 Sep 25;129(40):9291–302. doi: 10.1021/acs.jpca.5c04923 (PMC12516732; doi:10.1021/acs.jpca.5c04923)
Supplement: Supplementary file 2 [file jp5c04923_si_002.zip › XYZ_Coordinates/5/wb97xd/CA-C-c.xyz]

15
CA-C-c
H          0.81436        0.95377        1.15568
H         -2.83382        0.61948        0.01205
O          1.17260        1.69325        0.63422
O         -0.16571       -0.61222        1.56984
H         -1.02203       -0.42820        1.10568
H         -0.37059       -0.94966        2.44447
O         -0.11761        0.65802       -1.65315
H          0.35309        1.24911       -1.03797
H          0.40567       -0.16146       -1.61364
O          1.28026       -1.57306       -0.62598
H          1.18382       -2.49840       -0.86157
H          0.82880       -1.45028        0.22845
O         -2.16302       -0.06023       -0.08318
H         -1.53693        0.24619       -0.78755
H          2.12545        1.57344        0.62034

-381.4109435	-381.7596704	-381.8688346	-381.9039081	-381.9168327
