# Supplementary material for: Reliable Structures and Electronic Energies of Small Water Clusters Using Density Functional and Local Correlation Coupled Cluster Model Chemistries
Source: J Phys Chem A. 2025 Sep 25;129(40):9291–302. doi: 10.1021/acs.jpca.5c04923 (PMC12516732; doi:10.1021/acs.jpca.5c04923)
Supplement: Supplementary file 2 [file jp5c04923_si_002.zip › XYZ_Coordinates/5/wb97xd/CA-A-c.xyz]

15
CA-A-BT
H         -1.95034        0.14843       -0.31281
H         -0.21450        1.58483       -0.41321
O         -1.67275        0.42178       -1.20590
O         -1.26828       -0.42385        1.36200
H         -0.66154       -1.04992        0.89367
H         -1.63042       -0.87509        2.12704
O          0.27508       -1.70880       -0.39394
H         -0.17049       -1.29386       -1.14355
H          1.15717       -1.28682       -0.35366
O          2.41920       -0.03375       -0.06482
H          1.83365        0.74133        0.07517
H          3.17075        0.25546       -0.58538
O          0.37311        1.72453        0.34547
H         -0.08476        1.25495        1.05901
H         -2.46037        0.68139       -1.68871

-381.4105677	-381.7593265	-381.8685238	-381.9036158	-381.9165417
