# Supplementary material for: Reliable Structures and Electronic Energies of Small Water Clusters Using Density Functional and Local Correlation Coupled Cluster Model Chemistries
Source: J Phys Chem A. 2025 Sep 25;129(40):9291–302. doi: 10.1021/acs.jpca.5c04923 (PMC12516732; doi:10.1021/acs.jpca.5c04923)
Supplement: Supplementary file 2 [file jp5c04923_si_002.zip › XYZ_Coordinates/5/wb97xd/CycBent.xyz]

15
CycBent
O          0.66438       -2.14125        0.29133
H          0.69159       -2.30146        1.23764
H          1.31901       -1.42626        0.12311
O          0.65658        2.15356       -0.17401
H          0.54810        2.52128       -1.05434
H         -0.24269        1.88529        0.11979
O          2.28373       -0.00837       -0.12814
H          3.08890        0.20249        0.34854
H          1.73138        0.80676       -0.13525
O         -1.79129        1.21802        0.54987
H         -2.61770        1.68490        0.41229
H         -1.89235        0.32293        0.15565
O         -1.73511       -1.23653       -0.57738
H         -0.87604       -1.63035       -0.29898
H         -2.37651       -1.94896       -0.60174

-381.4112573	-381.7595736	-381.8688762	-381.9039801	-381.9169424
