# Supplementary material for: Reliable Structures and Electronic Energies of Small Water Clusters Using Density Functional and Local Correlation Coupled Cluster Model Chemistries
Source: J Phys Chem A. 2025 Sep 25;129(40):9291–302. doi: 10.1021/acs.jpca.5c04923 (PMC12516732; doi:10.1021/acs.jpca.5c04923)
Supplement: Supplementary file 2 [file jp5c04923_si_002.zip › XYZ_Coordinates/5/wb97xd/FR-C-c.xyz]

15
FR-C-c
H         -1.93534       -0.43665       -0.37667
H          1.91459        0.62367       -0.66633
O         -1.84991       -1.39518       -0.19337
O         -1.75920        1.33694       -0.50269
H         -0.90547        1.52947       -0.06630
H         -2.42039        1.88166       -0.06980
O          0.70169        1.36773        0.76109
H          0.97739        1.88729        1.51964
H          0.65294        0.41428        1.04895
O          0.62871       -1.25290        1.02119
H          1.27170       -1.36942        0.30539
H         -0.24160       -1.49084        0.64108
O          2.22339       -0.20107       -1.07277
H          3.10529       -0.03706       -1.41270
H         -1.97647       -1.84655       -1.03085

-381.4089782	-381.7576144	-381.8667861	-381.9018861	-381.9148212
