# Supplementary material for: Reliable Structures and Electronic Energies of Small Water Clusters Using Density Functional and Local Correlation Coupled Cluster Model Chemistries
Source: J Phys Chem A. 2025 Sep 25;129(40):9291–302. doi: 10.1021/acs.jpca.5c04923 (PMC12516732; doi:10.1021/acs.jpca.5c04923)
Supplement: Supplementary file 2 [file jp5c04923_si_002.zip › XYZ_Coordinates/5/wb97xd/CA-B.xyz]

15
CA-B
H         -1.62659        0.06909        0.70219
H          2.05040        1.92687        0.25979
O         -2.18506        0.20736       -0.08272
O         -0.04710       -0.20990        1.68447
H          0.38888       -0.93055        1.16483
H          0.06356       -0.40528        2.61740
O          1.08038       -1.77305       -0.13471
H          0.91117       -2.68195       -0.39058
H          0.75517       -1.19221       -0.87100
O          0.05626        0.06603       -1.77483
H          0.48330        0.84696       -1.37892
H         -0.86126        0.11634       -1.45374
O          1.10252        1.86909        0.11906
H          0.75549        1.29680        0.82521
H         -2.97606       -0.32233        0.03477

-381.4101078	-381.7589068	-381.8680987	-381.9031897	-381.9161182
