# Supplementary material for: Reliable Structures and Electronic Energies of Small Water Clusters Using Density Functional and Local Correlation Coupled Cluster Model Chemistries
Source: J Phys Chem A. 2025 Sep 25;129(40):9291–302. doi: 10.1021/acs.jpca.5c04923 (PMC12516732; doi:10.1021/acs.jpca.5c04923)
Supplement: Supplementary file 2 [file jp5c04923_si_002.zip › XYZ_Coordinates/5/wb97xd/FR-A.xyz]

15
FR-A
H         -0.17536        1.56098       -0.33407
H          1.86044        0.58502        0.51576
O          0.73651        1.46598       -0.69535
O         -1.73129        1.36085        0.38685
H         -1.89410        0.39045        0.41928
H         -2.52938        1.76653        0.04215
O         -1.77108       -1.33647        0.34609
H         -2.41313       -1.97683        0.03392
H         -0.92595       -1.50644       -0.13463
O          0.60199       -1.43649       -0.92388
H          1.28303       -1.36167       -0.23133
H          0.62867       -0.55957       -1.33295
O          2.29878       -0.18538        0.92042
H          2.11482       -0.14364        1.86159
H          0.97166        2.29727       -1.11264

-381.4103603	-381.7589932	-381.86824	-381.9033516	-381.9163257
