# Supplementary material for: Reliable Structures and Electronic Energies of Small Water Clusters Using Density Functional and Local Correlation Coupled Cluster Model Chemistries
Source: J Phys Chem A. 2025 Sep 25;129(40):9291–302. doi: 10.1021/acs.jpca.5c04923 (PMC12516732; doi:10.1021/acs.jpca.5c04923)
Supplement: Supplementary file 2 [file jp5c04923_si_002.zip › XYZ_Coordinates/5/dfmp2/FR-B-c.xyz]

15
FR-B-c
H       -0.0157738551      1.4993651419      0.4116797239                 
H        2.0039444613      0.4564754171     -0.4039199678                 
O        0.8478098806      1.3121925817      0.8510128430                 
O       -1.5592534971      1.5399567187     -0.3487017910                 
H       -1.8628859266      0.6043023066     -0.3600958619                 
H       -1.5949781632      1.8228622424     -1.2667019175                 
O       -2.0472548127     -1.1267211970     -0.3135374277                 
H       -2.7233958031     -1.5920034814      0.1855491137                 
H       -1.1873356663     -1.4227332740      0.0625748986                 
O        0.4175733188     -1.5675197943      0.7523601689                 
H        1.0993585397     -1.5288777839      0.0622113742                 
H        0.5341888311     -0.7058967995      1.1800100241                 
O        2.2810082530     -0.2789316551     -0.9769706155                 
H        3.2363507221     -0.2055990832     -1.0461690278                 
H        0.9914617190      2.0402920814      1.4615562193        

-381.4119405	-381.76038	-381.8695279	-381.9046208	-381.9175571
