# Supplementary material for: Reliable Structures and Electronic Energies of Small Water Clusters Using Density Functional and Local Correlation Coupled Cluster Model Chemistries
Source: J Phys Chem A. 2025 Sep 25;129(40):9291–302. doi: 10.1021/acs.jpca.5c04923 (PMC12516732; doi:10.1021/acs.jpca.5c04923)
Supplement: Supplementary file 2 [file jp5c04923_si_002.zip › XYZ_Coordinates/5/dfmp2/Cyclic-c.xyz]

15
Cyclic-c
O        2.2990325233     -0.1475253110      0.1727445692                 
H        1.7141576439     -0.9280316127      0.0469662963                 
H        2.8006223719     -0.3339547036      0.9705970044                 
O        0.5791860545     -2.2226250739     -0.1605591003                 
H       -0.3492565407     -1.9091039348     -0.0803107290                 
H        0.6044426245     -2.7248274778     -0.9792944556                 
O       -1.9497580144     -1.2523052156      0.0655256854                 
H       -1.9555494626     -0.2701078058      0.0529712480                 
H       -2.4616907180     -1.5003552399      0.8395663576                 
O       -1.7761244973      1.4675156245     -0.0710048407                 
H       -0.8342889279      1.7503898010     -0.0750948889                 
H       -2.2233086864      2.0904834100      0.5072985201                 
O        0.8577414064      2.1427118765     -0.0667549809                 
H        1.4150952586      1.3400225022      0.0427531409                 
H        1.2091566570      2.5833098583     -0.8450631541          

-381.4139859	-381.7619553	-381.8711754	-381.9062486	-381.9192382       
