# Supplementary material for: Reliable Structures and Electronic Energies of Small Water Clusters Using Density Functional and Local Correlation Coupled Cluster Model Chemistries
Source: J Phys Chem A. 2025 Sep 25;129(40):9291–302. doi: 10.1021/acs.jpca.5c04923 (PMC12516732; doi:10.1021/acs.jpca.5c04923)
Supplement: Supplementary file 2 [file jp5c04923_si_002.zip › XYZ_Coordinates/5/dfmp2/CA-C-c.xyz]

15
CA-C-c
H       -0.7245236563     -1.3674570266      0.7995081319                 
H        2.8309588149     -0.4101854146     -0.1785381804                 
O       -0.9593372705     -1.9786762625      0.0802095636                 
O        0.1037912312      0.1123153545      1.6881990622                 
H        0.9634735788      0.1294808366      1.1995202460                 
H        0.3237997973      0.1770874656      2.6216735590                 
O        0.0961808216     -0.1028145473     -1.7851551734                 
H       -0.3303561551     -0.8713974065     -1.3669483870                 
H       -0.4568243624      0.6361598375     -1.4786233896                 
O       -1.3677560732      1.7069930965     -0.1305637578                 
H       -1.2762712003      2.6597323862     -0.0437467066                 
H       -0.9143482738      1.3341246493      0.6453050041                 
O        2.1256251862      0.2293408400     -0.0482205856                 
H        1.5019245346      0.0952689640     -0.8046655811                 
H       -1.9058642395     -2.1200821416      0.1707624321                 

-381.4117018	-381.7603719	-381.86938	-381.9044662	-381.9173794
