# Supplementary material for: Reliable Structures and Electronic Energies of Small Water Clusters Using Density Functional and Local Correlation Coupled Cluster Model Chemistries
Source: J Phys Chem A. 2025 Sep 25;129(40):9291–302. doi: 10.1021/acs.jpca.5c04923 (PMC12516732; doi:10.1021/acs.jpca.5c04923)
Supplement: Supplementary file 2 [file jp5c04923_si_002.zip › XYZ_Coordinates/5/dfmp2/CA-A-c.xyz]

15
CA-A-c
H       -1.9292179796      0.1449214175     -0.3119459595                 
H       -0.2358163073      1.6276885163     -0.3907812236                 
O       -1.6949110968      0.4298610379     -1.2130921459                 
O       -1.2519358699     -0.4351319262      1.3730062417                 
H       -0.6532003956     -1.0542303397      0.8886417417                 
H       -1.6112364036     -0.9313145077      2.1133484272                 
O        0.2926407168     -1.7552292590     -0.3854334289                 
H       -0.1680792860     -1.3756298781     -1.1440556099                 
H        1.1508073589     -1.2858277080     -0.3720455022                 
O        2.4122299236     -0.0246556747     -0.0804967294                 
H        1.8207896511      0.7473210658      0.0434305304                 
H        3.1573477022      0.2889758441     -0.5986723565                 
O        0.3741202710      1.7698950002      0.3489715644                 
H       -0.0651626777      1.2831516981      1.0618603441                 
H       -2.5233832197      0.6770304664     -1.6334244072         

-381.4111783	-381.7598466	-381.8689524	-381.9040362	-381.9169751        
