# Supplementary material for: Reliable Structures and Electronic Energies of Small Water Clusters Using Density Functional and Local Correlation Coupled Cluster Model Chemistries
Source: J Phys Chem A. 2025 Sep 25;129(40):9291–302. doi: 10.1021/acs.jpca.5c04923 (PMC12516732; doi:10.1021/acs.jpca.5c04923)
Supplement: Supplementary file 2 [file jp5c04923_si_002.zip › XYZ_Coordinates/5/dfmp2/CycBent.xyz]

15
CycBent
O        0.8155088078     -2.1171874526      0.3000158362                 
H        0.8514854875     -2.2946907421      1.2439134259                 
H        1.4047783132     -1.3416883946      0.1714143307                 
O        0.5028646191      2.2190882522     -0.1858243273                 
H        0.3759489992      2.5815268219     -1.0669072741                 
H       -0.3823201184      1.8876133673      0.0789752265                 
O        2.2735675940      0.1479228262     -0.1270426358                 
H        3.0548081738      0.4325479903      0.3535508333                 
H        1.6738470338      0.9266534414     -0.1381392754                 
O       -1.8685682512      1.0920474051      0.5739784339                 
H       -2.7435479852      1.4778890260      0.4867171487                 
H       -1.9255773855      0.2024380690      0.1642901245                 
O       -1.6389132697     -1.3492414419     -0.6006872484                 
H       -0.7724975576     -1.6987189897     -0.2936940588                 
H       -2.2126009610     -2.1146073015     -0.6836409501

-381.4118256	-381.7599589	-381.8692197	-381.904316	-381.9172867                 
