# Supplementary material for: Reliable Structures and Electronic Energies of Small Water Clusters Using Density Functional and Local Correlation Coupled Cluster Model Chemistries
Source: J Phys Chem A. 2025 Sep 25;129(40):9291–302. doi: 10.1021/acs.jpca.5c04923 (PMC12516732; doi:10.1021/acs.jpca.5c04923)
Supplement: Supplementary file 2 [file jp5c04923_si_002.zip › XYZ_Coordinates/5/dfmp2/FR-C-c.xyz]

15
FR-C-c
H       -1.9683613045     -0.4249946856     -0.3866961867                 
H        1.9901947759      0.6082903256     -0.6142114477                 
O       -1.8999238093     -1.3838007426     -0.2039759307                 
O       -1.7617320465      1.3666535592     -0.5065381031                 
H       -0.9244045134      1.5403219474     -0.0341246332                 
H       -2.4117290968      1.9397997922     -0.0913007805                 
O        0.7094097233      1.3560190442      0.7790755986                 
H        0.9784914334      1.8229860561      1.5751506792                 
H        0.6532896493      0.3954315896      1.0310911569                 
O        0.6031569239     -1.2866069337      0.9965439737                 
H        1.2579692455     -1.4064569418      0.2938557540                 
H       -0.2556778642     -1.4932906667      0.5761131381                 
O        2.3065856524     -0.2041243699     -1.0375364585                 
H        3.0951203489      0.0466529292     -1.5251737601                 
H       -2.0748642253     -1.8138648035     -1.0452565605    

-381.4095592	-381.7581614	-381.8672038	-381.9022915	-381.9152594             
