# Supplementary material for: Reliable Structures and Electronic Energies of Small Water Clusters Using Density Functional and Local Correlation Coupled Cluster Model Chemistries
Source: J Phys Chem A. 2025 Sep 25;129(40):9291–302. doi: 10.1021/acs.jpca.5c04923 (PMC12516732; doi:10.1021/acs.jpca.5c04923)
Supplement: Supplementary file 2 [file jp5c04923_si_002.zip › XYZ_Coordinates/5/dfmp2/CA-B.xyz]

15
CA-B
H       -1.6563804901     -0.0156950839     -0.6928904667                 
H        1.9778679737     -2.0937142555     -0.2384690158                 
O       -2.2083782361     -0.1407057630      0.0973965070                 
O       -0.0391687025      0.1683734902     -1.6962255181                 
H        0.4085653074      0.8921009513     -1.1951026030                 
H        0.0880651488      0.3653603379     -2.6283832453                 
O        1.1411634793      1.7678553546      0.0851037546                 
H        0.9727517732      2.6810000221      0.3313848738                 
H        0.7881383790      1.2179600379      0.8293101849                 
O        0.0703022952     -0.0116463052      1.7892824283                 
H        0.4691476355     -0.8030256696      1.3866349942                 
H       -0.8464627743     -0.0452596200      1.4682662691                 
O        1.0454768360     -1.9292414467     -0.0727880759                 
H        0.7621087814     -1.3387830820     -0.7914474915                 
H       -3.0389671104      0.3029737220     -0.0914562677          

-381.4107393	-381.7594754	-381.8685711	-381.9036562	-381.916574       
