# Supplementary material for: Reliable Structures and Electronic Energies of Small Water Clusters Using Density Functional and Local Correlation Coupled Cluster Model Chemistries
Source: J Phys Chem A. 2025 Sep 25;129(40):9291–302. doi: 10.1021/acs.jpca.5c04923 (PMC12516732; doi:10.1021/acs.jpca.5c04923)
Supplement: Supplementary file 2 [file jp5c04923_si_002.zip › XYZ_Coordinates/5/dfmp2/FR-A.xyz]

15
FR-A
H        0.1992081301      1.5837852716      0.3324289743                 
H       -1.8318548203      0.5971194440     -0.5250914194                 
O       -0.7247565240      1.5249337105      0.6637584985                 
O        1.7911014211      1.3439140749     -0.3574997630                 
H        1.9279723387      0.3714889471     -0.3841349821                 
H        2.5892516640      1.7028163152      0.0387142333                 
O        1.7372881049     -1.3705414245     -0.3710831711                 
H        2.3446341945     -2.0607251552     -0.0938439046                 
H        0.9027865637     -1.5276169900      0.1280602102                 
O       -0.6359477781     -1.4662082476      0.9407815545                 
H       -1.2952500618     -1.3063171053      0.2407993454                 
H       -0.6364670342     -0.6178363684      1.4032762167                 
O       -2.3079529112     -0.1611214931     -0.9103112818                 
H       -2.1357527834     -0.1131214463     -1.8546871464                 
H       -0.9423866926      2.4025941259      0.9893117758       

-381.410958	-381.7594183	-381.8686064	-381.9037253	-381.916667          
