# Supplementary material for: Reliable Structures and Electronic Energies of Small Water Clusters Using Density Functional and Local Correlation Coupled Cluster Model Chemistries
Source: J Phys Chem A. 2025 Sep 25;129(40):9291–302. doi: 10.1021/acs.jpca.5c04923 (PMC12516732; doi:10.1021/acs.jpca.5c04923)
Supplement: Supplementary file 2 [file jp5c04923_si_002.zip › XYZ_Coordinates/5/ccsdt_mp2/FR-B-c.xyz]

15
FR-B-c
H        0.0061246466      1.4974176970      0.4220605312                 
H        2.0149768594      0.4415278037     -0.4044801817                 
O        0.8624835674      1.3037196179      0.8656260011                 
O       -1.5441802661      1.5565488879     -0.3596510515                 
H       -1.8625508629      0.6287610041     -0.3601206131                 
H       -1.5568596226      1.8225493263     -1.2835275988                 
O       -2.0742067414     -1.1168996360     -0.3070797083                 
H       -2.7485650198     -1.5660050958      0.2092503122                 
H       -1.2152248045     -1.4168792016      0.0605728291                 
O        0.4086359051     -1.5720831237      0.7458803535                 
H        1.0829726241     -1.5352193621      0.0495359907                 
H        0.5324640461     -0.7144989481      1.1783763490                 
O        2.2841727937     -0.2884588702     -0.9860835249                 
H        3.2436164007     -0.2490200415     -1.0205571757                 
H        1.0078036629      2.0287518115      1.4793529971  
