# Supplementary material for: Reliable Structures and Electronic Energies of Small Water Clusters Using Density Functional and Local Correlation Coupled Cluster Model Chemistries
Source: J Phys Chem A. 2025 Sep 25;129(40):9291–302. doi: 10.1021/acs.jpca.5c04923 (PMC12516732; doi:10.1021/acs.jpca.5c04923)
Supplement: Supplementary file 2 [file jp5c04923_si_002.zip › XYZ_Coordinates/5/ccsdt_mp2/Cyclic-c.xyz]

15
Cyclic-c
O        2.3175810565     -0.0087182238      0.1743067332                 
H        1.7809494549     -0.8190612258      0.0453711614                 
H        2.8211310275     -0.1650902441      0.9776180404                 
O        0.7162103305     -2.1957501891     -0.1619510418                 
H       -0.2258694014     -1.9378580735     -0.0786449212                 
H        0.7692463698     -2.6880732242     -0.9855951006                 
O       -1.8816213349     -1.3755312929      0.0662663053                 
H       -1.9447713547     -0.3982408988      0.0472823940                 
H       -2.3698886849     -1.6469389917      0.8480117603                 
O       -1.8725911753      1.3661613005     -0.0717966904                 
H       -0.9509965590      1.7006260599     -0.0782942021                 
H       -2.3489821824      1.9543011840      0.5198320754                 
O        0.7309340448      2.2023825557     -0.0679139283                 
H        1.3323856900      1.4364970955      0.0452513954                 
H        1.0526922685      2.6554851165     -0.8521236268                 
