# Supplementary material for: Reliable Structures and Electronic Energies of Small Water Clusters Using Density Functional and Local Correlation Coupled Cluster Model Chemistries
Source: J Phys Chem A. 2025 Sep 25;129(40):9291–302. doi: 10.1021/acs.jpca.5c04923 (PMC12516732; doi:10.1021/acs.jpca.5c04923)
Supplement: Supplementary file 2 [file jp5c04923_si_002.zip › XYZ_Coordinates/5/ccsdt_mp2/CA-C-c.xyz]

15
CA-C-c
H       -0.7860410901     -1.3196159887      0.8196445606                 
H        2.8271689879     -0.5310170759     -0.1671661028                 
O       -1.0616584471     -1.9266911152      0.1131145194                 
O        0.1168472115      0.1357150420      1.6929267903                 
H        0.9734201484      0.1133242736      1.2061964885                 
H        0.3381346878      0.2069483548      2.6254995284                 
O        0.0997700494     -0.1387489629     -1.7888182623                 
H       -0.3513841409     -0.8847676529     -1.3583515184                 
H       -0.4269109352      0.6232433233     -1.4960177923                 
O       -1.3143773754      1.7423872231     -0.1575577008                 
H       -1.1791108142      2.6919409964     -0.0938103043                 
H       -0.8713577617      1.3676221291      0.6218421785                 
O        2.1553026143      0.1464115450     -0.0514611541                 
H        1.5289770074      0.0287738898     -0.8037867188                 
H       -2.0199685110     -1.9690421057      0.1803161410                 
