# Supplementary material for: Reliable Structures and Electronic Energies of Small Water Clusters Using Density Functional and Local Correlation Coupled Cluster Model Chemistries
Source: J Phys Chem A. 2025 Sep 25;129(40):9291–302. doi: 10.1021/acs.jpca.5c04923 (PMC12516732; doi:10.1021/acs.jpca.5c04923)
Supplement: Supplementary file 2 [file jp5c04923_si_002.zip › XYZ_Coordinates/5/ccsdt_mp2/CA-A-c.xyz]

15
CA-A-BT
H       -1.9333264828      0.1524106529     -0.3262941479                 
H       -0.2171539001      1.6193519650     -0.4182977251                 
O       -1.6820873273      0.4072287095     -1.2303598269                 
O       -1.2637204004     -0.3962255845      1.3898266741                 
H       -0.6722061904     -1.0271777815      0.9185639009                 
H       -1.6262474329     -0.8739468700      2.1405065632                 
O        0.2686208928     -1.7524866662     -0.3691696066                 
H       -0.1895093551     -1.3538927707     -1.1198814990                 
H        1.1352975558     -1.3037650818     -0.3547509995                 
O        2.4279085827     -0.0448617565     -0.0724543152                 
H        1.8401712492      0.7280779872      0.0444700152                 
H        3.1618021146      0.2574550589     -0.6131446206                 
O        0.3828079382      1.7687284619      0.3270842978                 
H       -0.0661511052      1.2966860331      1.0433278694                 
H       -2.5009139411      0.6457354932     -1.6739171422                 
