# Supplementary material for: Reliable Structures and Electronic Energies of Small Water Clusters Using Density Functional and Local Correlation Coupled Cluster Model Chemistries
Source: J Phys Chem A. 2025 Sep 25;129(40):9291–302. doi: 10.1021/acs.jpca.5c04923 (PMC12516732; doi:10.1021/acs.jpca.5c04923)
Supplement: Supplementary file 2 [file jp5c04923_si_002.zip › XYZ_Coordinates/5/ccsdt_mp2/CycBent.xyz]

15
CycBent
O        0.6558072773     -2.1668225705      0.3205874054                 
H        0.6587590993     -2.3064066646      1.2718185975                 
H        1.3052957765     -1.4480005065      0.1750971819                 
O        0.6616619698      2.1781722056     -0.1924251326                 
H        0.5468866211      2.5295279789     -1.0799345206                 
H       -0.2368866916      1.9095000666      0.0882843226                 
O        2.2997325445     -0.0183655829     -0.1345091374                 
H        3.0931072386      0.2107557525      0.3561209053                 
H        1.7546743086      0.7960362619     -0.1457629296                 
O       -1.7933008395      1.2184073977      0.5938219934                 
H       -2.6317954968      1.6747232599      0.4878292008                 
H       -1.9106438833      0.3437965442      0.1707445248                 
O       -1.7376181892     -1.2273750456     -0.6278373799                 
H       -0.9021025723     -1.6323881626     -0.3126502354                 
H       -2.3675565040     -1.9496757646     -0.6886490386           
  
