# Supplementary material for: Reliable Structures and Electronic Energies of Small Water Clusters Using Density Functional and Local Correlation Coupled Cluster Model Chemistries
Source: J Phys Chem A. 2025 Sep 25;129(40):9291–302. doi: 10.1021/acs.jpca.5c04923 (PMC12516732; doi:10.1021/acs.jpca.5c04923)
Supplement: Supplementary file 2 [file jp5c04923_si_002.zip › XYZ_Coordinates/5/ccsdt_mp2/FR-C-c.xyz]

15
FR-C-c
H       -1.9578295899     -0.4535960971     -0.3801452036                 
H        1.9658252901      0.6060206548     -0.6449995585                 
O       -1.8795012242     -1.4095799103     -0.1978798925                 
O       -1.7815104941      1.3558573050     -0.5088390390                 
H       -0.9414741676      1.5424114224     -0.0507764455                 
H       -2.4369124661      1.9069339322     -0.0722499774                 
O        0.7113915951      1.3826603020      0.7671967430                 
H        0.9838519160      1.8706506196      1.5493026068                 
H        0.6598166701      0.4324957612      1.0414913394                 
O        0.6263981639     -1.2715634755      1.0287068281                 
H        1.2735864126     -1.3769865135      0.3167155097                 
H       -0.2319035039     -1.4906111568      0.6182308548                 
O        2.2683663302     -0.2071492702     -1.0754560098                 
H        3.1330872949     -0.0003047639     -1.4393798125                 
H       -2.0092028238     -1.8388134661     -1.0480183518    
        
