# Supplementary material for: Reliable Structures and Electronic Energies of Small Water Clusters Using Density Functional and Local Correlation Coupled Cluster Model Chemistries
Source: J Phys Chem A. 2025 Sep 25;129(40):9291–302. doi: 10.1021/acs.jpca.5c04923 (PMC12516732; doi:10.1021/acs.jpca.5c04923)
Supplement: Supplementary file 2 [file jp5c04923_si_002.zip › XYZ_Coordinates/5/ccsdt_mp2/CA-B.xyz]

15
CA-B
H       -1.6639911977     -0.0617307608     -0.6923230507                 
H        2.0562584151     -1.9937356988     -0.2309577286                 
O       -2.2200250350     -0.1994719150      0.0916137267                 
O       -0.0482065534      0.1699388110     -1.7009524509                 
H        0.3834099107      0.8997767543     -1.2013439189                 
H        0.0762622001      0.3675986416     -2.6332356359                 
O        1.1060339009      1.7974922943      0.0937748529                 
H        0.9148789070      2.7053805763      0.3432120673                 
H        0.7660585366      1.2384668211      0.8324723427                 
O        0.0596598272     -0.0213057731      1.7933500112                 
H        0.4820695797     -0.8000937840      1.3931007940                 
H       -0.8524862067     -0.0746535770      1.4642719420                 
O        1.1112855337     -1.9027182981     -0.0788725526                 
H        0.7970651803     -1.3227917653     -0.7916127731                 
H       -3.0295067126      0.2903018403     -0.0748927373       

          
