# Supplementary material for: Reliable Structures and Electronic Energies of Small Water Clusters Using Density Functional and Local Correlation Coupled Cluster Model Chemistries
Source: J Phys Chem A. 2025 Sep 25;129(40):9291–302. doi: 10.1021/acs.jpca.5c04923 (PMC12516732; doi:10.1021/acs.jpca.5c04923)
Supplement: Supplementary file 2 [file jp5c04923_si_002.zip › XYZ_Coordinates/5/ccsdt_mp2/FR-A.xyz]

15
FR-A
H        0.1941811087      1.5788202420      0.3423703831                 
H       -1.8466453033      0.5903880734     -0.5343568572                 
O       -0.7211373551      1.5078378111      0.6874164944                 
O        1.7897131679      1.3491448191     -0.3780558434                 
H        1.9266295979      0.3791645941     -0.4015964765                 
H        2.5893472598      1.7098985700      0.0138811562                 
O        1.7437200651     -1.3807873039     -0.3667417114                 
H        2.3567861560     -2.0523195342     -0.0575854044                 
H        0.9111019813     -1.5264965590      0.1334198984                 
O       -0.6397001492     -1.4445816060      0.9563606014                 
H       -1.3010820013     -1.3275793029      0.2529256615                 
H       -0.6424846879     -0.5718527038      1.3722493402                 
O       -2.3152861592     -0.1616295483     -0.9353307986                 
H       -2.1092166534     -0.1141967349     -1.8731774809                 
H       -0.9370940140      2.3742999793      1.0426798406     
